# Supplementary material for: A systematic review of the impacts of post-harvest handling on provitamin A, iron and zinc retention in seven biofortified crops
Source: Nat Food. 2023 Nov 9;4(11):978–85. doi: 10.1038/s43016-023-00874-y (PMC10661739; doi:10.1038/s43016-023-00874-y)
Supplement: Supplementary file 3 — All extracted retention data from individual studies’ experiments. [file 43016_2023_874_MOESM3_ESM.csv]

Crop	Micronutrient (being retained)	MicronutrientFull	Cultivar	Starting form	Processing steps	Finished form	Retention %	Original Retention variance (SD, IQR, 95% CI)	Retention type	Raw estimate	Final estimate	Units	IDResultExcel	citation	CitationURL	Original Loss %
Maize	TCC	Total carotenoid content	PVAH-62	Raw kernels	Mashed + Fermented 1 day + Dewatered + Sieved + Roasted +Storage month 0	Amahewu	88.00	0.70	Apparent			g/kg DW	Maize1	Awobusuyi TD, Siwela M, Kolanisi U, Amonsou EO. Provitamin A retention and sensory acceptability of amahewu, a non-alcoholic cereal-based beverage made with provitamin A-biofortified maize. J Sci Food Agric. 2016;96(4):1356-61.	https://onlinelibrary.wiley.com/doi/10.1002/jsfa.7230
Maize	BCX	Beta-cryptoxanthin	Oba-Super-II	Raw cob, DAP 20	Roasted without husk/DAP (days after pollination) 20	Roasted cob	93.97		Apparent	1.99	1.87	µg/g	Maize2	Alamu EO, Maziya-Dixon B, Menkir A, Ogunlade AO, Olaofe O. Harvesting time and roasting effects on colour properties, xanthophylls, phytates, tannins and vitamin C contents of orange maize hybrid. Sci Rep. 2020;10(1):21327.	https://www.nature.com/articles/s41598-020-78433-9
Maize	BCX	Beta-cryptoxanthin	Oba-Super-II	Raw cob, DAP 20	Roasted with husk/DAP 20	Roasted cob	156.28		Apparent	1.99	3.11	µg/g	Maize3	Alamu EO, Maziya-Dixon B, Menkir A, Ogunlade AO, Olaofe O. Harvesting time and roasting effects on colour properties, xanthophylls, phytates, tannins and vitamin C contents of orange maize hybrid. Sci Rep. 2020;10(1):21327.	https://www.nature.com/articles/s41598-020-78433-9
Maize	BCX	Beta-cryptoxanthin	Oba-Super-II	Raw cob, DAP 27	Roasted without husk/DAP 27	Roasted cob	95.41		Apparent	2.83	2.83	µg/g	Maize4	Alamu EO, Maziya-Dixon B, Menkir A, Ogunlade AO, Olaofe O. Harvesting time and roasting effects on colour properties, xanthophylls, phytates, tannins and vitamin C contents of orange maize hybrid. Sci Rep. 2020;10(1):21327.	https://www.nature.com/articles/s41598-020-78433-9
Maize	BCX	Beta-cryptoxanthin	Oba-Super-II	Raw cob, DAP 27	Roasted with husk/DAP 27	Roasted cob	116.25		Apparent	2.83	3.29	µg/g	Maize5	Alamu EO, Maziya-Dixon B, Menkir A, Ogunlade AO, Olaofe O. Harvesting time and roasting effects on colour properties, xanthophylls, phytates, tannins and vitamin C contents of orange maize hybrid. Sci Rep. 2020;10(1):21327.	https://www.nature.com/articles/s41598-020-78433-9
Maize	BCX	Beta-cryptoxanthin	Oba-Super-II	Raw cob, DAP 34	Roasted without husk/DAP 34	Roasted cob	65.02		Apparent	4.26	2.77	µg/g	Maize6	Alamu EO, Maziya-Dixon B, Menkir A, Ogunlade AO, Olaofe O. Harvesting time and roasting effects on colour properties, xanthophylls, phytates, tannins and vitamin C contents of orange maize hybrid. Sci Rep. 2020;10(1):21327.	https://www.nature.com/articles/s41598-020-78433-9
Maize	BCX	Beta-cryptoxanthin	Oba-Super-II	Raw cob, DAP 34	Roasted with husk/DAP 34	Roasted cob	102.11		Apparent	4.26	4.35	µg/g	Maize7	Alamu EO, Maziya-Dixon B, Menkir A, Ogunlade AO, Olaofe O. Harvesting time and roasting effects on colour properties, xanthophylls, phytates, tannins and vitamin C contents of orange maize hybrid. Sci Rep. 2020;10(1):21327.	https://www.nature.com/articles/s41598-020-78433-9
Maize	BC	Beta-carotene	BRS4104	Raw cob, milky stage	Microwave -water	Microwaved cob	44.65	2.87	TRUE	1.03	0.46	µg/g	Maize8	Barbosa NA, Paes MCD, Guimaraes PEdO, Pereira J. Carotenoid retention in immature corn ear grains subjected to different thermal treatments. Journal of Agricultural Science (Toronto). 2015;7(12):177-86.	https://www.ccsenet.org/journal/index.php/jas/article/view/52737
Maize	BC	Beta-carotene	BRS4104	Raw cob, milky stage	Pressure cooker +water	Pressure cooked cob	58.54	5.43	TRUE	1.03	0.60	µg/g	Maize9	Barbosa NA, Paes MCD, Guimaraes PEdO, Pereira J. Carotenoid retention in immature corn ear grains subjected to different thermal treatments. Journal of Agricultural Science (Toronto). 2015;7(12):177-86.	https://www.ccsenet.org/journal/index.php/jas/article/view/52737
Maize	BC	Beta-carotene	BRS4104	Raw cob, milky stage	Pot with a lid +water	Boiled cob	97.95	3.21	TRUE	1.03	1.01	µg/g	Maize10	Barbosa NA, Paes MCD, Guimaraes PEdO, Pereira J. Carotenoid retention in immature corn ear grains subjected to different thermal treatments. Journal of Agricultural Science (Toronto). 2015;7(12):177-86.	https://www.ccsenet.org/journal/index.php/jas/article/view/52737
Maize	BC	Beta-carotene	BRS4104	Raw cob, milky stage	Pot without a lid +water	Boiled cob	110.99	4.47	TRUE	1.03	1.14	µg/g	Maize11	Barbosa NA, Paes MCD, Guimaraes PEdO, Pereira J. Carotenoid retention in immature corn ear grains subjected to different thermal treatments. Journal of Agricultural Science (Toronto). 2015;7(12):177-86.	https://www.ccsenet.org/journal/index.php/jas/article/view/52737
Maize	TCC	Total carotenoid content	BRS4104	Raw cob, milky stage	Microwave -water	Microwaved cob	51.77	4.36	TRUE	12.2	6.32	µg/g	Maize12	Barbosa NA, Paes MCD, Guimaraes PEdO, Pereira J. Carotenoid retention in immature corn ear grains subjected to different thermal treatments. Journal of Agricultural Science (Toronto). 2015;7(12):177-86.	https://www.ccsenet.org/journal/index.php/jas/article/view/52737
Maize	TCC	Total carotenoid content	BRS4104	Raw cob, milky stage	Pressure cooker +water	Pressure cooked cob	63.26	6.92	TRUE	12.2	7.72	µg/g	Maize13	Barbosa NA, Paes MCD, Guimaraes PEdO, Pereira J. Carotenoid retention in immature corn ear grains subjected to different thermal treatments. Journal of Agricultural Science (Toronto). 2015;7(12):177-86.	https://www.ccsenet.org/journal/index.php/jas/article/view/52737
Maize	TCC	Total carotenoid content	BRS4104	Raw cob, milky stage	Pot with a lid +water	Boiled cob	82.83	5.92	TRUE	12.2	10.11	µg/g	Maize14	Barbosa NA, Paes MCD, Guimaraes PEdO, Pereira J. Carotenoid retention in immature corn ear grains subjected to different thermal treatments. Journal of Agricultural Science (Toronto). 2015;7(12):177-86.	https://www.ccsenet.org/journal/index.php/jas/article/view/52737
Maize	TCC	Total carotenoid content	BRS4104	Raw cob, milky stage	Pot without a lid +water	Boiled cob	113.45	6.43	TRUE	12.2	13.84	µg/g	Maize15	Barbosa NA, Paes MCD, Guimaraes PEdO, Pereira J. Carotenoid retention in immature corn ear grains subjected to different thermal treatments. Journal of Agricultural Science (Toronto). 2015;7(12):177-86.	https://www.ccsenet.org/journal/index.php/jas/article/view/52737
Maize	PVA	Provitamin A	BRS4104	Raw cob, milky stage	Microwave -water	Microwaved cob	36.42	8.09	TRUE	2.13	1.19	µg/g	Maize16	Barbosa NA, Paes MCD, Guimaraes PEdO, Pereira J. Carotenoid retention in immature corn ear grains subjected to different thermal treatments. Journal of Agricultural Science (Toronto). 2015;7(12):177-86.	https://www.ccsenet.org/journal/index.php/jas/article/view/52737
Maize	PVA	Provitamin A	BRS4104	Raw cob, milky stage	Pressure cooker +water	Pressure cooked cob	50.92	4.34	TRUE	2.13	1.37	µg/g	Maize17	Barbosa NA, Paes MCD, Guimaraes PEdO, Pereira J. Carotenoid retention in immature corn ear grains subjected to different thermal treatments. Journal of Agricultural Science (Toronto). 2015;7(12):177-86.	https://www.ccsenet.org/journal/index.php/jas/article/view/52737
Maize	PVA	Provitamin A	BRS4104	Raw cob, milky stage	Pot with a lid +water	Boiled cob	104.37	6.60	TRUE	2.13	2.21	µg/g	Maize18	Barbosa NA, Paes MCD, Guimaraes PEdO, Pereira J. Carotenoid retention in immature corn ear grains subjected to different thermal treatments. Journal of Agricultural Science (Toronto). 2015;7(12):177-86.	https://www.ccsenet.org/journal/index.php/jas/article/view/52737
Maize	PVA	Provitamin A	BRS4104	Raw cob, milky stage	Pot without a lid +water	Boiled cob	108.60	7.13	TRUE	2.13	2.58	µg/g	Maize19	Barbosa NA, Paes MCD, Guimaraes PEdO, Pereira J. Carotenoid retention in immature corn ear grains subjected to different thermal treatments. Journal of Agricultural Science (Toronto). 2015;7(12):177-86.	https://www.ccsenet.org/journal/index.php/jas/article/view/52737
Maize	BC	Beta-carotene	BRS4104	Raw cob, milky stage	Dehusk, sanitize, store in polystyrene trays covered with PVC film @5ºC for 3 days	Stored cob	90.86		Apparent	1.86	1.69	µg/g WW	Maize20	Barbosa, N. A.; Paes, M. C. D.; Guimaraes, P. E. de O.; Pereira, J. Carotenoid retention in minimally processed biofortified green corn stored under retail marketing conditions. Ciencia e Agrotecnologia 2015;39(4):363-371	https://www.scielo.br/j/cagro/a/39YBZP75dNqrsqVGMwZwsDf/?format=html
Maize	TCC	Total carotenoid content	BRS4104	Raw cob, milky stage	Dehusk, sanitize, store in polystyrene trays covered with PVC film @5ºC for 3 days	Stored cob	87.97		Apparent	15.96	14.04	µg/g WW	Maize21	Barbosa, N. A.; Paes, M. C. D.; Guimaraes, P. E. de O.; Pereira, J. Carotenoid retention in minimally processed biofortified green corn stored under retail marketing conditions. Ciencia e Agrotecnologia 2015;39(4):363-371	https://www.scielo.br/j/cagro/a/39YBZP75dNqrsqVGMwZwsDf/?format=html
Maize	PVA	Provitamin A	BRS4104	Raw cob, milky stage	Dehusk, sanitize, store in polystyrene trays covered with PVC film @5ºC for 3 days	Stored cob	35.74		Apparent	3.33	1.19	µg/g WW	Maize22	Barbosa, N. A.; Paes, M. C. D.; Guimaraes, P. E. de O.; Pereira, J. Carotenoid retention in minimally processed biofortified green corn stored under retail marketing conditions. Ciencia e Agrotecnologia 2015;39(4):363-371	https://www.scielo.br/j/cagro/a/39YBZP75dNqrsqVGMwZwsDf/?format=html
Maize	BC	Beta-carotene	BRS4104	Raw cob, milky stage	Dehusk, sanitize, store in polystyrene trays covered with PVC film @5ºC for 6 days	Stored cob	60.75		Apparent	1.86	1.13	µg/g WW	Maize23	Barbosa, N. A.; Paes, M. C. D.; Guimaraes, P. E. de O.; Pereira, J. Carotenoid retention in minimally processed biofortified green corn stored under retail marketing conditions. Ciencia e Agrotecnologia 2015;39(4):363-371	https://www.scielo.br/j/cagro/a/39YBZP75dNqrsqVGMwZwsDf/?format=html
Maize	TCC	Total carotenoid content	BRS4104	Raw cob, milky stage	Dehusk, sanitize, store in polystyrene trays covered with PVC film @5ºC for 6 days	Stored cob	78.95		Apparent	15.96	12.60	µg/g WW	Maize24	Barbosa, N. A.; Paes, M. C. D.; Guimaraes, P. E. de O.; Pereira, J. Carotenoid retention in minimally processed biofortified green corn stored under retail marketing conditions. Ciencia e Agrotecnologia 2015;39(4):363-371	https://www.scielo.br/j/cagro/a/39YBZP75dNqrsqVGMwZwsDf/?format=html
Maize	PVA	Provitamin A	BRS4104	Raw cob, milky stage	Dehusk, sanitize, store in polystyrene trays covered with PVC film @5ºC for 6 days	Stored cob	46.85		Apparent	3.33	1.56	µg/g WW	Maize25	Barbosa, N. A.; Paes, M. C. D.; Guimaraes, P. E. de O.; Pereira, J. Carotenoid retention in minimally processed biofortified green corn stored under retail marketing conditions. Ciencia e Agrotecnologia 2015;39(4):363-371	https://www.scielo.br/j/cagro/a/39YBZP75dNqrsqVGMwZwsDf/?format=html
Maize	BC	Beta-carotene	BRS4104	Raw cob, milky stage	Dehusk, sanitize, store in polystyrene trays covered with PVC film @5ºC for 9 days	Stored cob	89.78		Apparent	1.86	1.67	µg/g WW	Maize26	Barbosa, N. A.; Paes, M. C. D.; Guimaraes, P. E. de O.; Pereira, J. Carotenoid retention in minimally processed biofortified green corn stored under retail marketing conditions. Ciencia e Agrotecnologia 2015;39(4):363-371	https://www.scielo.br/j/cagro/a/39YBZP75dNqrsqVGMwZwsDf/?format=html
Maize	TCC	Total carotenoid content	BRS4104	Raw cob, milky stage	Dehusk, sanitize, store in polystyrene trays covered with PVC film @5ºC for 9 days	Stored cob	104.07		Apparent	15.96	16.61	µg/g WW	Maize27	Barbosa, N. A.; Paes, M. C. D.; Guimaraes, P. E. de O.; Pereira, J. Carotenoid retention in minimally processed biofortified green corn stored under retail marketing conditions. Ciencia e Agrotecnologia 2015;39(4):363-371	https://www.scielo.br/j/cagro/a/39YBZP75dNqrsqVGMwZwsDf/?format=html
Maize	PVA	Provitamin A	BRS4104	Raw cob, milky stage	Dehusk, sanitize, store in polystyrene trays covered with PVC film @5ºC for 9 days	Stored cob	36.04		Apparent	3.33	1.20	µg/g WW	Maize28	Barbosa, N. A.; Paes, M. C. D.; Guimaraes, P. E. de O.; Pereira, J. Carotenoid retention in minimally processed biofortified green corn stored under retail marketing conditions. Ciencia e Agrotecnologia 2015;39(4):363-371	https://www.scielo.br/j/cagro/a/39YBZP75dNqrsqVGMwZwsDf/?format=html
Maize	BC	Beta-carotene	BRS4104	Raw cob, milky stage	Dehusk, sanitize, store in vacuum-packed trays in multilayered polynylon @5ºC for 3 days	Stored cob	105.91		Apparent	1.86	1.97	µg/g WW	Maize29	Barbosa, N. A.; Paes, M. C. D.; Guimaraes, P. E. de O.; Pereira, J. Carotenoid retention in minimally processed biofortified green corn stored under retail marketing conditions. Ciencia e Agrotecnologia 2015;39(4):363-371	https://www.scielo.br/j/cagro/a/39YBZP75dNqrsqVGMwZwsDf/?format=html
Maize	TCC	Total carotenoid content	BRS4104	Raw cob, milky stage	Dehusk, sanitize, store in vacuum-packed trays in multilayered polynylon @5ºC for 3 days	Stored cob	102.38		Apparent	15.96	16.34	µg/g WW	Maize30	Barbosa, N. A.; Paes, M. C. D.; Guimaraes, P. E. de O.; Pereira, J. Carotenoid retention in minimally processed biofortified green corn stored under retail marketing conditions. Ciencia e Agrotecnologia 2015;39(4):363-371	https://www.scielo.br/j/cagro/a/39YBZP75dNqrsqVGMwZwsDf/?format=html
Maize	PVA	Provitamin A	BRS4104	Raw cob, milky stage	Dehusk, sanitize, store in vacuum-packed trays in multilayered polynylon @5ºC for 3 days	Stored cob	39.94		Apparent	3.33	1.33	µg/g WW	Maize31	Barbosa, N. A.; Paes, M. C. D.; Guimaraes, P. E. de O.; Pereira, J. Carotenoid retention in minimally processed biofortified green corn stored under retail marketing conditions. Ciencia e Agrotecnologia 2015;39(4):363-371	https://www.scielo.br/j/cagro/a/39YBZP75dNqrsqVGMwZwsDf/?format=html
Maize	BC	Beta-carotene	BRS4104	Raw cob, milky stage	Dehusk, sanitize, store in vacuum-packed trays in multilayered polynylon @5ºC for 6 days	Stored cob	129.57		Apparent	1.86	2.41	µg/g WW	Maize32	Barbosa, N. A.; Paes, M. C. D.; Guimaraes, P. E. de O.; Pereira, J. Carotenoid retention in minimally processed biofortified green corn stored under retail marketing conditions. Ciencia e Agrotecnologia 2015;39(4):363-371	https://www.scielo.br/j/cagro/a/39YBZP75dNqrsqVGMwZwsDf/?format=html
Maize	TCC	Total carotenoid content	BRS4104	Raw cob, milky stage	Dehusk, sanitize, store in vacuum-packed trays in multilayered polynylon @5ºC for 6 days	Stored cob	111.40		Apparent	15.96	17.78	µg/g WW	Maize33	Barbosa, N. A.; Paes, M. C. D.; Guimaraes, P. E. de O.; Pereira, J. Carotenoid retention in minimally processed biofortified green corn stored under retail marketing conditions. Ciencia e Agrotecnologia 2015;39(4):363-371	https://www.scielo.br/j/cagro/a/39YBZP75dNqrsqVGMwZwsDf/?format=html
Maize	PVA	Provitamin A	BRS4104	Raw cob, milky stage	Dehusk, sanitize, store in vacuum-packed trays in multilayered polynylon @5ºC for 6 days	Stored cob	40.24		Apparent	3.33	1.34	µg/g WW	Maize34	Barbosa, N. A.; Paes, M. C. D.; Guimaraes, P. E. de O.; Pereira, J. Carotenoid retention in minimally processed biofortified green corn stored under retail marketing conditions. Ciencia e Agrotecnologia 2015;39(4):363-371	https://www.scielo.br/j/cagro/a/39YBZP75dNqrsqVGMwZwsDf/?format=html
Maize	BC	Beta-carotene	BRS4104	Raw cob, milky stage	Dehusk, sanitize, store in vacuum-packed trays in multilayered polynylon @5ºC for 9 days	Stored cob	143.55		Apparent	1.86	2.67	µg/g WW	Maize35	Barbosa, N. A.; Paes, M. C. D.; Guimaraes, P. E. de O.; Pereira, J. Carotenoid retention in minimally processed biofortified green corn stored under retail marketing conditions. Ciencia e Agrotecnologia 2015;39(4):363-371	https://www.scielo.br/j/cagro/a/39YBZP75dNqrsqVGMwZwsDf/?format=html
Maize	TCC	Total carotenoid content	BRS4104	Raw cob, milky stage	Dehusk, sanitize, store in vacuum-packed trays in multilayered polynylon @5ºC for 9 days	Stored cob	112.34		Apparent	15.96	17.93	µg/g WW	Maize36	Barbosa, N. A.; Paes, M. C. D.; Guimaraes, P. E. de O.; Pereira, J. Carotenoid retention in minimally processed biofortified green corn stored under retail marketing conditions. Ciencia e Agrotecnologia 2015;39(4):363-371	https://www.scielo.br/j/cagro/a/39YBZP75dNqrsqVGMwZwsDf/?format=html
Maize	PVA	Provitamin A	BRS4104	Raw cob, milky stage	Dehusk, sanitize, store in vacuum-packed trays in multilayered polynylon @5ºC for 9 days	Stored cob	48.95		Apparent	3.33	1.63	µg/g WW	Maize37	Barbosa, N. A.; Paes, M. C. D.; Guimaraes, P. E. de O.; Pereira, J. Carotenoid retention in minimally processed biofortified green corn stored under retail marketing conditions. Ciencia e Agrotecnologia 2015;39(4):363-371	https://www.scielo.br/j/cagro/a/39YBZP75dNqrsqVGMwZwsDf/?format=html
Maize	PVA	Provitamin A	PVAH 79-100	Super maize meal	{Milled-roller} | Boiled	Porridge	108.41	3.82	Apparent	2.4	2.6	µg/g DW	Maize38	Beswa D, Siwela M, Amonsou EO, Kolanisi U. Grain Quality, Provitamin A Carotenoid Profiles, and Sensory Quality of Provitamin A-Biofortified Maize Stiff Porridges. Foods. 2020;9(12).	https://www.mdpi.com/2304-8158/9/12/1909
Maize	PVA	Provitamin A	PVAH 1-26	Super maize meal	{Milled-roller} | Boiled	Porridge	123.30	2.93	Apparent	2.58	3.18	µg/g DW	Maize39	Beswa D, Siwela M, Amonsou EO, Kolanisi U. Grain Quality, Provitamin A Carotenoid Profiles, and Sensory Quality of Provitamin A-Biofortified Maize Stiff Porridges. Foods. 2020;9(12).	https://www.mdpi.com/2304-8158/9/12/1909
Maize	PVA	Provitamin A	PVAH 27-49	Super maize meal	{Milled-roller} | Boiled	Porridge	105.30	5.27	Apparent	2.47	2.6	µg/g DW	Maize40	Beswa D, Siwela M, Amonsou EO, Kolanisi U. Grain Quality, Provitamin A Carotenoid Profiles, and Sensory Quality of Provitamin A-Biofortified Maize Stiff Porridges. Foods. 2020;9(12).	https://www.mdpi.com/2304-8158/9/12/1909
Maize	PVA	Provitamin A	PVAH 50-75	Super maize meal	{Milled-roller} | Boiled	Porridge	91.39	4.23	Apparent	2.46	2.24	µg/g DW	Maize41	Beswa D, Siwela M, Amonsou EO, Kolanisi U. Grain Quality, Provitamin A Carotenoid Profiles, and Sensory Quality of Provitamin A-Biofortified Maize Stiff Porridges. Foods. 2020;9(12).	https://www.mdpi.com/2304-8158/9/12/1909
Maize	PVA	Provitamin A	NR ("PVA enriched maize, 10 genotype combo)	Raw cob	Boiled	Boiled cob	92.24		Apparent	6.96	6.42	µg/g DW	Maize42	Cabrera-Soto, L.; Pixley, K. V.; Rosales-Nolasco, A.; Galicia-Flores, L. A.; Palacios-Rojas, N. Carotenoid and Tocochromanol Profiles during Kernel Development Make Consumption of Biofortified "Fresh" Maize an Option to Improve Micronutrient Nutrition. J Agric Food Chem Sep 12 2018;66(36):9391-9398	https://pubs.acs.org/doi/10.1021/acs.jafc.8b01886
Maize	Zn	Zinc	NR ("high kernel zinc maize, 10 genotype combo")	Raw cob	Boiled	Boiled cob	116.76		Apparent	29.29	34.2	µg/g DW	Maize43	Cabrera-Soto, L.; Pixley, K. V.; Rosales-Nolasco, A.; Galicia-Flores, L. A.; Palacios-Rojas, N. Carotenoid and Tocochromanol Profiles during Kernel Development Make Consumption of Biofortified "Fresh" Maize an Option to Improve Micronutrient Nutrition. J Agric Food Chem Sep 12 2018;66(36):9391-9398	https://pubs.acs.org/doi/10.1021/acs.jafc.8b01886
Maize	Zn	Zinc	NR ("high kernel zinc maize, 10 genotype combo")	Raw cob	Dried	Boiled cob	98.61		Apparent	29.29	34.67	µg/g DW	Maize44	Cabrera-Soto, L.; Pixley, K. V.; Rosales-Nolasco, A.; Galicia-Flores, L. A.; Palacios-Rojas, N. Carotenoid and Tocochromanol Profiles during Kernel Development Make Consumption of Biofortified "Fresh" Maize an Option to Improve Micronutrient Nutrition. J Agric Food Chem Sep 12 2018;66(36):9391-9398	https://pubs.acs.org/doi/10.1021/acs.jafc.8b01886
Maize	TCC	Total carotenoid content	‘23−6 × 2−9'	Raw cob, Dehusked	Storage 3 months @-80 ºC	Stored cob	96.58		Apparent	41.77	40.34	µg/g DW	Maize45	Calvo-Brenes P, Fanning K, O'Hare T. Does kernel position on the cob affect zeaxanthin, lutein and total carotenoid contents or quality parameters, in zeaxanthin-biofortified sweet-corn? Food Chem. 2019;277:490-5.	https://www.sciencedirect.com/science/article/abs/pii/S0889157519302674
Maize	BC	Beta-carotene	‘23−6 × 2−9'	Raw cob, Dehusked	Storage 3 months @-80 ºC	Stored cob	104.58		Apparent	2.62	2.74	µg/g DW	Maize46	Calvo-Brenes P, Fanning K, O'Hare T. Does kernel position on the cob affect zeaxanthin, lutein and total carotenoid contents or quality parameters, in zeaxanthin-biofortified sweet-corn? Food Chem. 2019;277:490-5.	https://www.sciencedirect.com/science/article/abs/pii/S0889157519302674
Maize	TCC	Total carotenoid content	′2–9 × 11–7'	Raw cob, Dehusked	Storage 6 days @4ºC + 3 months @-20 ºC	Stored cob	100.91		Apparent	75.46	76.15	µg/g DW	Maize47	Calvo-Brenes P, Fanning K, O'Hare T. Does kernel position on the cob affect zeaxanthin, lutein and total carotenoid contents or quality parameters, in zeaxanthin-biofortified sweet-corn? Food Chem. 2019;277:490-5.	https://www.sciencedirect.com/science/article/abs/pii/S0889157519302674
Maize	TCC	Total carotenoid content	′2–9 × 11–7'	Raw cob, Dehusked	Storage 9 days @4ºC + 3 months @-20 ºC	Stored cob	102.41		Apparent	75.46	77.28	µg/g DW	Maize48	Calvo-Brenes P, Fanning K, O'Hare T. Does kernel position on the cob affect zeaxanthin, lutein and total carotenoid contents or quality parameters, in zeaxanthin-biofortified sweet-corn? Food Chem. 2019;277:490-5.	https://www.sciencedirect.com/science/article/abs/pii/S0889157519302674
Maize	TCC	Total carotenoid content	′2–9 × 11–7'	Raw cob, Dehusked	Storage 12 days @4ºC + 3 months @-20 ºC	Stored cob	108.52		Apparent	75.46	81.89	µg/g DW	Maize49	Calvo-Brenes P, Fanning K, O'Hare T. Does kernel position on the cob affect zeaxanthin, lutein and total carotenoid contents or quality parameters, in zeaxanthin-biofortified sweet-corn? Food Chem. 2019;277:490-5.	https://www.sciencedirect.com/science/article/abs/pii/S0889157519302674
Maize	TCC	Total carotenoid content	′2–9 × 11–7'	Raw cob, Dehusked	Storage 15 days @4ºC + 3 months @-20 ºC	Stored cob	102.29		Apparent	75.46	77.19	µg/g DW	Maize50	Calvo-Brenes P, Fanning K, O'Hare T. Does kernel position on the cob affect zeaxanthin, lutein and total carotenoid contents or quality parameters, in zeaxanthin-biofortified sweet-corn? Food Chem. 2019;277:490-5.	https://www.sciencedirect.com/science/article/abs/pii/S0889157519302674
Maize	BC	Beta-carotene	′2–9 × 11–7'	Raw cob, Dehusked	Storage 6 days @4ºC + 3 months @-20 ºC	Stored cob	110.63		Apparent	7.43	8.22	µg/g DW	Maize51	Calvo-Brenes P, Fanning K, O'Hare T. Does kernel position on the cob affect zeaxanthin, lutein and total carotenoid contents or quality parameters, in zeaxanthin-biofortified sweet-corn? Food Chem. 2019;277:490-5.	https://www.sciencedirect.com/science/article/abs/pii/S0889157519302674
Maize	BC	Beta-carotene	′2–9 × 11–7'	Raw cob, Dehusked	Storage 9 days @4ºC + 3 months @-20 ºC	Stored cob	118.44		Apparent	7.43	8.8	µg/g DW	Maize52	Calvo-Brenes P, Fanning K, O'Hare T. Does kernel position on the cob affect zeaxanthin, lutein and total carotenoid contents or quality parameters, in zeaxanthin-biofortified sweet-corn? Food Chem. 2019;277:490-5.	https://www.sciencedirect.com/science/article/abs/pii/S0889157519302674
Maize	BC	Beta-carotene	′2–9 × 11–7'	Raw cob, Dehusked	Storage 12 days @4ºC + 3 months @-20 ºC	Stored cob	130.15		Apparent	7.43	9.67	µg/g DW	Maize53	Calvo-Brenes P, Fanning K, O'Hare T. Does kernel position on the cob affect zeaxanthin, lutein and total carotenoid contents or quality parameters, in zeaxanthin-biofortified sweet-corn? Food Chem. 2019;277:490-5.	https://www.sciencedirect.com/science/article/abs/pii/S0889157519302674
Maize	BC	Beta-carotene	′2–9 × 11–7'	Raw cob, Dehusked	Storage 15 days @4ºC + 3 months @-20 ºC	Stored cob	120.59		Apparent	7.43	8.96	µg/g DW	Maize54	Calvo-Brenes P, Fanning K, O'Hare T. Does kernel position on the cob affect zeaxanthin, lutein and total carotenoid contents or quality parameters, in zeaxanthin-biofortified sweet-corn? Food Chem. 2019;277:490-5.	https://www.sciencedirect.com/science/article/abs/pii/S0889157519302674
Maize	BC	Beta-carotene	′2–9 × 11–7'	Raw cob, Dehusked	Storage 5 days @4ºC + 3 months @-20 ºC	Stored cob	91.93		Apparent	62.85	57.78	µg/g DW	Maize55	Calvo-Brenes P, Fanning K, O'Hare T. Does kernel position on the cob affect zeaxanthin, lutein and total carotenoid contents or quality parameters, in zeaxanthin-biofortified sweet-corn? Food Chem. 2019;277:490-5.	https://www.sciencedirect.com/science/article/abs/pii/S0889157519302674
Maize	BC	Beta-carotene	′2–9 × 11–7'	Raw cob, Dehusked	Storage 5 days @4ºC + 3 months @-20 ºC	Stored cob	103.94		Apparent	2.79	2.9	µg/g DW	Maize56	Calvo-Brenes P, Fanning K, O'Hare T. Does kernel position on the cob affect zeaxanthin, lutein and total carotenoid contents or quality parameters, in zeaxanthin-biofortified sweet-corn? Food Chem. 2019;277:490-5.	https://www.sciencedirect.com/science/article/abs/pii/S0889157519302674
Maize	BC	Beta-carotene	Pusa-PV-16-3	Flour (raw)	{Milled-ball} | Boiled	Porridge	78.03		Apparent	1036	808.4	µg/100 g	Maize57	Dube N, Mashurabad PC, Hossain F, Pullakhandam R, Thingnganing L, Bharatraj DK. β-Carotene bioaccessibility from biofortified maize (Zea mays) is related to its density and is negatively influenced by lutein and zeaxanthin. Food Funct. 2018;9(1):379-88.	https://pubs.rsc.org/en/content/articlelanding/2018/FO/C7FO01034F
Maize	BC	Beta-carotene	Pusa-PV-16-2	Flour (raw)	{Milled-ball} | Boiled	Porridge	86.31		Apparent	759	655.1	µg/100 g	Maize58	Dube N, Mashurabad PC, Hossain F, Pullakhandam R, Thingnganing L, Bharatraj DK. β-Carotene bioaccessibility from biofortified maize (Zea mays) is related to its density and is negatively influenced by lutein and zeaxanthin. Food Funct. 2018;9(1):379-88.	https://pubs.rsc.org/en/content/articlelanding/2018/FO/C7FO01034F
Maize	BC	Beta-carotene	Pusa-PV-16-4	Flour (raw)	{Milled-ball} | Boiled	Porridge	79.00		Apparent	602	366	µg/100 g	Maize59	Dube N, Mashurabad PC, Hossain F, Pullakhandam R, Thingnganing L, Bharatraj DK. β-Carotene bioaccessibility from biofortified maize (Zea mays) is related to its density and is negatively influenced by lutein and zeaxanthin. Food Funct. 2018;9(1):379-88.	https://pubs.rsc.org/en/content/articlelanding/2018/FO/C7FO01034F
Maize	BC	Beta-carotene	Pool 8A	Raw kernels (<11% moisture)	Milled-freezer (0.5 mm) + storage in aluminum pouch for 10 days @4ºC	Flour	66.20	3.03	Apparent			µg/g DW	Maize60	Ekpa O, Fogliano V, Linnemann A. Carotenoid stability and aroma retention during the post-harvest storage of biofortified maize. J Sci Food Agric. 2020.	https://onlinelibrary.wiley.com/doi/10.1002/jsfa.11039
Maize	BC	Beta-carotene	Pool 8A	Raw kernels (<11% moisture)	Milled-freezer (0.5 mm) + storage in aluminum pouch for 20 days @4ºC	Flour	65.09	0.64	Apparent			µg/g DW	Maize61	Ekpa O, Fogliano V, Linnemann A. Carotenoid stability and aroma retention during the post-harvest storage of biofortified maize. J Sci Food Agric. 2020.	https://onlinelibrary.wiley.com/doi/10.1002/jsfa.11039
Maize	BC	Beta-carotene	Pool 8A	Raw kernels (<11% moisture)	Milled-freezer (0.5 mm) + storage in aluminum pouch for 30 days @4ºC	Flour	60.36	2.88	Apparent			µg/g DW	Maize62	Ekpa O, Fogliano V, Linnemann A. Carotenoid stability and aroma retention during the post-harvest storage of biofortified maize. J Sci Food Agric. 2020.	https://onlinelibrary.wiley.com/doi/10.1002/jsfa.11039
Maize	BC	Beta-carotene	Pool 8A	Raw kernels (<11% moisture)	Milled-freezer (0.5 mm) + storage in aluminum pouch for 60 days @4ºC	Flour	92.19	7.78	Apparent			µg/g DW	Maize63	Ekpa O, Fogliano V, Linnemann A. Carotenoid stability and aroma retention during the post-harvest storage of biofortified maize. J Sci Food Agric. 2020.	https://onlinelibrary.wiley.com/doi/10.1002/jsfa.11039
Maize	BC	Beta-carotene	Pool 8A	Raw kernels (<11% moisture)	Milled-freezer (0.5 mm) + storage in aluminum pouch for 90 days @4ºC	Flour	63.06	0.13	Apparent			µg/g DW	Maize64	Ekpa O, Fogliano V, Linnemann A. Carotenoid stability and aroma retention during the post-harvest storage of biofortified maize. J Sci Food Agric. 2020.	https://onlinelibrary.wiley.com/doi/10.1002/jsfa.11039
Maize	BC	Beta-carotene	Pool 8A	Raw kernels (<11% moisture)	Milled-freezer (0.5 mm) + storage in aluminum pouch for 120 days @4ºC	Flour	69.73	20.12	Apparent			µg/g DW	Maize65	Ekpa O, Fogliano V, Linnemann A. Carotenoid stability and aroma retention during the post-harvest storage of biofortified maize. J Sci Food Agric. 2020.	https://onlinelibrary.wiley.com/doi/10.1002/jsfa.11039
Maize	BC	Beta-carotene	Pool 8A	Raw kernels (<11% moisture)	Milled-freezer (0.5 mm) + storage in aluminum pouch for 150 days @4ºC	Flour	62.79	0.47	Apparent			µg/g DW	Maize66	Ekpa O, Fogliano V, Linnemann A. Carotenoid stability and aroma retention during the post-harvest storage of biofortified maize. J Sci Food Agric. 2020.	https://onlinelibrary.wiley.com/doi/10.1002/jsfa.11039
Maize	BC	Beta-carotene	Pool 8A	Raw kernels (<11% moisture)	Milled-freezer (0.5 mm) + storage in aluminum pouch for 180 days @4ºC	Flour	62.31	3.95	Apparent			µg/g DW	Maize67	Ekpa O, Fogliano V, Linnemann A. Carotenoid stability and aroma retention during the post-harvest storage of biofortified maize. J Sci Food Agric. 2020.	https://onlinelibrary.wiley.com/doi/10.1002/jsfa.11039
Maize	BC	Beta-carotene	Pool 8A	Raw kernels (<11% moisture)	Milled-freezer (0.5 mm) + storage in laminated paper bag for 10 days @4ºC	Flour	65.73	3.02	Apparent			µg/g DW	Maize68	Ekpa O, Fogliano V, Linnemann A. Carotenoid stability and aroma retention during the post-harvest storage of biofortified maize. J Sci Food Agric. 2020.	https://onlinelibrary.wiley.com/doi/10.1002/jsfa.11039
Maize	BC	Beta-carotene	Pool 8A	Raw kernels (<11% moisture)	Milled-freezer (0.5 mm) + storage in laminated paper bag for 20 days @4ºC	Flour	59.13	9.41	Apparent			µg/g DW	Maize69	Ekpa O, Fogliano V, Linnemann A. Carotenoid stability and aroma retention during the post-harvest storage of biofortified maize. J Sci Food Agric. 2020.	https://onlinelibrary.wiley.com/doi/10.1002/jsfa.11039
Maize	BC	Beta-carotene	Pool 8A	Raw kernels (<11% moisture)	Milled-freezer (0.5 mm) + storage in laminated paper bag for 30 days @4ºC	Flour	59.03	12.47	Apparent			µg/g DW	Maize70	Ekpa O, Fogliano V, Linnemann A. Carotenoid stability and aroma retention during the post-harvest storage of biofortified maize. J Sci Food Agric. 2020.	https://onlinelibrary.wiley.com/doi/10.1002/jsfa.11039
Maize	BC	Beta-carotene	Pool 8A	Raw kernels (<11% moisture)	Milled-freezer (0.5 mm) + storage in laminated paper bag for 60 days @4ºC	Flour	75.41	0.66	Apparent			µg/g DW	Maize71	Ekpa O, Fogliano V, Linnemann A. Carotenoid stability and aroma retention during the post-harvest storage of biofortified maize. J Sci Food Agric. 2020.	https://onlinelibrary.wiley.com/doi/10.1002/jsfa.11039
Maize	BC	Beta-carotene	Pool 8A	Raw kernels (<11% moisture)	Milled-freezer (0.5 mm) + storage in laminated paper bag for 90 days @4ºC	Flour	57.81	2.03	Apparent			µg/g DW	Maize72	Ekpa O, Fogliano V, Linnemann A. Carotenoid stability and aroma retention during the post-harvest storage of biofortified maize. J Sci Food Agric. 2020.	https://onlinelibrary.wiley.com/doi/10.1002/jsfa.11039
Maize	BC	Beta-carotene	Pool 8A	Raw kernels (<11% moisture)	Milled-freezer (0.5 mm) + storage in laminated paper bag for 120 days @4ºC	Flour	54.36	1.40	Apparent			µg/g DW	Maize73	Ekpa O, Fogliano V, Linnemann A. Carotenoid stability and aroma retention during the post-harvest storage of biofortified maize. J Sci Food Agric. 2020.	https://onlinelibrary.wiley.com/doi/10.1002/jsfa.11039
Maize	BC	Beta-carotene	Pool 8A	Raw kernels (<11% moisture)	Milled-freezer (0.5 mm) + storage in laminated paper bag for 150 days @4ºC	Flour	48.72	2.52	Apparent			µg/g DW	Maize74	Ekpa O, Fogliano V, Linnemann A. Carotenoid stability and aroma retention during the post-harvest storage of biofortified maize. J Sci Food Agric. 2020.	https://onlinelibrary.wiley.com/doi/10.1002/jsfa.11039
Maize	BC	Beta-carotene	Pool 8A	Raw kernels (<11% moisture)	Milled-freezer (0.5 mm) + storage in laminated paper bag for 180 days @4ºC	Flour	52.43	0.53	Apparent			µg/g DW	Maize75	Ekpa O, Fogliano V, Linnemann A. Carotenoid stability and aroma retention during the post-harvest storage of biofortified maize. J Sci Food Agric. 2020.	https://onlinelibrary.wiley.com/doi/10.1002/jsfa.11039
Maize	BC	Beta-carotene	Pool 8A	Raw kernels (<11% moisture)	Milled-freezer (0.5 mm) + storage in double-layered polyethylene bag for 10 days @4ºC	Flour	80.36	7.56	Apparent			µg/g DW	Maize76	Ekpa O, Fogliano V, Linnemann A. Carotenoid stability and aroma retention during the post-harvest storage of biofortified maize. J Sci Food Agric. 2020.	https://onlinelibrary.wiley.com/doi/10.1002/jsfa.11039
Maize	BC	Beta-carotene	Pool 8A	Raw kernels (<11% moisture)	Milled-freezer (0.5 mm) + storage in double-layered polyethylene bag for 20 days @4ºC	Flour	74.11	9.27	Apparent			µg/g DW	Maize77	Ekpa O, Fogliano V, Linnemann A. Carotenoid stability and aroma retention during the post-harvest storage of biofortified maize. J Sci Food Agric. 2020.	https://onlinelibrary.wiley.com/doi/10.1002/jsfa.11039
Maize	BC	Beta-carotene	Pool 8A	Raw kernels (<11% moisture)	Milled-freezer (0.5 mm) + storage in double-layered polyethylene bag for 30 days @4ºC	Flour	79.20	4.02	Apparent			µg/g DW	Maize78	Ekpa O, Fogliano V, Linnemann A. Carotenoid stability and aroma retention during the post-harvest storage of biofortified maize. J Sci Food Agric. 2020.	https://onlinelibrary.wiley.com/doi/10.1002/jsfa.11039
Maize	BC	Beta-carotene	Pool 8A	Raw kernels (<11% moisture)	Milled-freezer (0.5 mm) + storage in double-layered polyethylene bag for 60 days @4ºC	Flour	84.68	3.32	Apparent			µg/g DW	Maize79	Ekpa O, Fogliano V, Linnemann A. Carotenoid stability and aroma retention during the post-harvest storage of biofortified maize. J Sci Food Agric. 2020.	https://onlinelibrary.wiley.com/doi/10.1002/jsfa.11039
Maize	BC	Beta-carotene	Pool 8A	Raw kernels (<11% moisture)	Milled-freezer (0.5 mm) + storage in double-layered polyethylene bag for 90 days @4ºC	Flour	87.82	0.06	Apparent			µg/g DW	Maize80	Ekpa O, Fogliano V, Linnemann A. Carotenoid stability and aroma retention during the post-harvest storage of biofortified maize. J Sci Food Agric. 2020.	https://onlinelibrary.wiley.com/doi/10.1002/jsfa.11039
Maize	BC	Beta-carotene	Pool 8A	Raw kernels (<11% moisture)	Milled-freezer (0.5 mm) + storage in double-layered polyethylene bag for 120 days @4ºC	Flour	83.02	4.11	Apparent			µg/g DW	Maize81	Ekpa O, Fogliano V, Linnemann A. Carotenoid stability and aroma retention during the post-harvest storage of biofortified maize. J Sci Food Agric. 2020.	https://onlinelibrary.wiley.com/doi/10.1002/jsfa.11039
Maize	BC	Beta-carotene	Pool 8A	Raw kernels (<11% moisture)	Milled-freezer (0.5 mm) + storage in double-layered polyethylene bag for 150 days @4ºC	Flour	75.27	0.62	Apparent			µg/g DW	Maize82	Ekpa O, Fogliano V, Linnemann A. Carotenoid stability and aroma retention during the post-harvest storage of biofortified maize. J Sci Food Agric. 2020.	https://onlinelibrary.wiley.com/doi/10.1002/jsfa.11039
Maize	BC	Beta-carotene	Pool 8A	Raw kernels (<11% moisture)	Milled-freezer (0.5 mm) + storage in double-layered polyethylene bag for 180 days @4ºC	Flour	79.19	0.49	Apparent			µg/g DW	Maize83	Ekpa O, Fogliano V, Linnemann A. Carotenoid stability and aroma retention during the post-harvest storage of biofortified maize. J Sci Food Agric. 2020.	https://onlinelibrary.wiley.com/doi/10.1002/jsfa.11039
Maize	BC	Beta-carotene	Pool 8A	Raw kernels (<11% moisture)	Milled-rotor (0.5 mm) + storage in aluminum pouch for 10 days @4ºC	Flour	109.90	39.66	Apparent			µg/g DW	Maize84	Ekpa O, Fogliano V, Linnemann A. Carotenoid stability and aroma retention during the post-harvest storage of biofortified maize. J Sci Food Agric. 2020.	https://onlinelibrary.wiley.com/doi/10.1002/jsfa.11039
Maize	BC	Beta-carotene	Pool 8A	Raw kernels (<11% moisture)	Milled-rotor (0.5 mm) + storage in aluminum pouch for 20 days @4ºC	Flour	81.34	10.06	Apparent			µg/g DW	Maize85	Ekpa O, Fogliano V, Linnemann A. Carotenoid stability and aroma retention during the post-harvest storage of biofortified maize. J Sci Food Agric. 2020.	https://onlinelibrary.wiley.com/doi/10.1002/jsfa.11039
Maize	BC	Beta-carotene	Pool 8A	Raw kernels (<11% moisture)	Milled-rotor (0.5 mm) + storage in aluminum pouch for 30 days @4ºC	Flour	79.94	0.86	Apparent			µg/g DW	Maize86	Ekpa O, Fogliano V, Linnemann A. Carotenoid stability and aroma retention during the post-harvest storage of biofortified maize. J Sci Food Agric. 2020.	https://onlinelibrary.wiley.com/doi/10.1002/jsfa.11039
Maize	BC	Beta-carotene	Pool 8A	Raw kernels (<11% moisture)	Milled-rotor (0.5 mm) + storage in aluminum pouch for 60 days @4ºC	Flour	88.15	8.52	Apparent			µg/g DW	Maize87	Ekpa O, Fogliano V, Linnemann A. Carotenoid stability and aroma retention during the post-harvest storage of biofortified maize. J Sci Food Agric. 2020.	https://onlinelibrary.wiley.com/doi/10.1002/jsfa.11039
Maize	BC	Beta-carotene	Pool 8A	Raw kernels (<11% moisture)	Milled-rotor (0.5 mm) + storage in aluminum pouch for 90 days @4ºC	Flour	82.03	4.07	Apparent			µg/g DW	Maize88	Ekpa O, Fogliano V, Linnemann A. Carotenoid stability and aroma retention during the post-harvest storage of biofortified maize. J Sci Food Agric. 2020.	https://onlinelibrary.wiley.com/doi/10.1002/jsfa.11039
Maize	BC	Beta-carotene	Pool 8A	Raw kernels (<11% moisture)	Milled-rotor (0.5 mm) + storage in aluminum pouch for 120 days @4ºC	Flour	78.94	0.13	Apparent			µg/g DW	Maize89	Ekpa O, Fogliano V, Linnemann A. Carotenoid stability and aroma retention during the post-harvest storage of biofortified maize. J Sci Food Agric. 2020.	https://onlinelibrary.wiley.com/doi/10.1002/jsfa.11039
Maize	BC	Beta-carotene	Pool 8A	Raw kernels (<11% moisture)	Milled-rotor (0.5 mm) + storage in aluminum pouch for 150 days @4ºC	Flour	78.17	0.93	Apparent			µg/g DW	Maize90	Ekpa O, Fogliano V, Linnemann A. Carotenoid stability and aroma retention during the post-harvest storage of biofortified maize. J Sci Food Agric. 2020.	https://onlinelibrary.wiley.com/doi/10.1002/jsfa.11039
Maize	BC	Beta-carotene	Pool 8A	Raw kernels (<11% moisture)	Milled-rotor (0.5 mm) + storage in aluminum pouch for 180 days @4ºC	Flour	86.68	12.47	Apparent			µg/g DW	Maize91	Ekpa O, Fogliano V, Linnemann A. Carotenoid stability and aroma retention during the post-harvest storage of biofortified maize. J Sci Food Agric. 2020.	https://onlinelibrary.wiley.com/doi/10.1002/jsfa.11039
Maize	BC	Beta-carotene	Pool 8A	Raw kernels (<11% moisture)	Milled-rotor (0.5 mm) + storage in laminated paper bag for 10 days @4ºC	Flour	83.47	3.00	Apparent			µg/g DW	Maize92	Ekpa O, Fogliano V, Linnemann A. Carotenoid stability and aroma retention during the post-harvest storage of biofortified maize. J Sci Food Agric. 2020.	https://onlinelibrary.wiley.com/doi/10.1002/jsfa.11039
Maize	BC	Beta-carotene	Pool 8A	Raw kernels (<11% moisture)	Milled-rotor (0.5 mm) + storage in laminated paper bag for 20 days @4ºC	Flour	63.32	4.37	Apparent			µg/g DW	Maize93	Ekpa O, Fogliano V, Linnemann A. Carotenoid stability and aroma retention during the post-harvest storage of biofortified maize. J Sci Food Agric. 2020.	https://onlinelibrary.wiley.com/doi/10.1002/jsfa.11039
Maize	BC	Beta-carotene	Pool 8A	Raw kernels (<11% moisture)	Milled-rotor (0.5 mm) + storage in laminated paper bag for 30 days @4ºC	Flour	68.63	15.16	Apparent			µg/g DW	Maize94	Ekpa O, Fogliano V, Linnemann A. Carotenoid stability and aroma retention during the post-harvest storage of biofortified maize. J Sci Food Agric. 2020.	https://onlinelibrary.wiley.com/doi/10.1002/jsfa.11039
Maize	BC	Beta-carotene	Pool 8A	Raw kernels (<11% moisture)	Milled-rotor (0.5 mm) + storage in laminated paper bag for 60 days @4ºC	Flour	67.15	13.08	Apparent			µg/g DW	Maize95	Ekpa O, Fogliano V, Linnemann A. Carotenoid stability and aroma retention during the post-harvest storage of biofortified maize. J Sci Food Agric. 2020.	https://onlinelibrary.wiley.com/doi/10.1002/jsfa.11039
Maize	BC	Beta-carotene	Pool 8A	Raw kernels (<11% moisture)	Milled-rotor (0.5 mm) + storage in laminated paper bag for 90 days @4ºC	Flour	66.04	1.93	Apparent			µg/g DW	Maize96	Ekpa O, Fogliano V, Linnemann A. Carotenoid stability and aroma retention during the post-harvest storage of biofortified maize. J Sci Food Agric. 2020.	https://onlinelibrary.wiley.com/doi/10.1002/jsfa.11039
Maize	BC	Beta-carotene	Pool 8A	Raw kernels (<11% moisture)	Milled-rotor (0.5 mm) + storage in laminated paper bag for 120 days @4ºC	Flour	59.46	5.73	Apparent			µg/g DW	Maize97	Ekpa O, Fogliano V, Linnemann A. Carotenoid stability and aroma retention during the post-harvest storage of biofortified maize. J Sci Food Agric. 2020.	https://onlinelibrary.wiley.com/doi/10.1002/jsfa.11039
Maize	BC	Beta-carotene	Pool 8A	Raw kernels (<11% moisture)	Milled-rotor (0.5 mm) + storage in laminated paper bag for 150 days @4ºC	Flour	60.53	1.04	Apparent			µg/g DW	Maize98	Ekpa O, Fogliano V, Linnemann A. Carotenoid stability and aroma retention during the post-harvest storage of biofortified maize. J Sci Food Agric. 2020.	https://onlinelibrary.wiley.com/doi/10.1002/jsfa.11039
Maize	BC	Beta-carotene	Pool 8A	Raw kernels (<11% moisture)	Milled-rotor (0.5 mm) + storage in laminated paper bag for 180 days @4ºC	Flour	56.64	5.20	Apparent			µg/g DW	Maize99	Ekpa O, Fogliano V, Linnemann A. Carotenoid stability and aroma retention during the post-harvest storage of biofortified maize. J Sci Food Agric. 2020.	https://onlinelibrary.wiley.com/doi/10.1002/jsfa.11039
Maize	BC	Beta-carotene	Pool 8A	Raw kernels (<11% moisture)	Milled-rotor (0.5 mm) + storage in double-layered polyethylene bag for 10 days @4ºC	Flour	79.58	10.77	Apparent			µg/g DW	Maize100	Ekpa O, Fogliano V, Linnemann A. Carotenoid stability and aroma retention during the post-harvest storage of biofortified maize. J Sci Food Agric. 2020.	https://onlinelibrary.wiley.com/doi/10.1002/jsfa.11039
Maize	BC	Beta-carotene	Pool 8A	Raw kernels (<11% moisture)	Milled-rotor (0.5 mm) + storage in double-layered polyethylene bag for 20 days @4ºC	Flour	92.83	1.89	Apparent			µg/g DW	Maize101	Ekpa O, Fogliano V, Linnemann A. Carotenoid stability and aroma retention during the post-harvest storage of biofortified maize. J Sci Food Agric. 2020.	https://onlinelibrary.wiley.com/doi/10.1002/jsfa.11039
Maize	BC	Beta-carotene	Pool 8A	Raw kernels (<11% moisture)	Milled-rotor (0.5 mm) + storage in double-layered polyethylene bag for 30 days @4ºC	Flour	92.22	0.21	Apparent			µg/g DW	Maize102	Ekpa O, Fogliano V, Linnemann A. Carotenoid stability and aroma retention during the post-harvest storage of biofortified maize. J Sci Food Agric. 2020.	https://onlinelibrary.wiley.com/doi/10.1002/jsfa.11039
Maize	BC	Beta-carotene	Pool 8A	Raw kernels (<11% moisture)	Milled-rotor (0.5 mm) + storage in double-layered polyethylene bag for 60 days @4ºC	Flour	87.75	9.07	Apparent			µg/g DW	Maize103	Ekpa O, Fogliano V, Linnemann A. Carotenoid stability and aroma retention during the post-harvest storage of biofortified maize. J Sci Food Agric. 2020.	https://onlinelibrary.wiley.com/doi/10.1002/jsfa.11039
Maize	BC	Beta-carotene	Pool 8A	Raw kernels (<11% moisture)	Milled-rotor (0.5 mm) + storage in double-layered polyethylene bag for 90 days @4ºC	Flour	84.91	7.29	Apparent			µg/g DW	Maize104	Ekpa O, Fogliano V, Linnemann A. Carotenoid stability and aroma retention during the post-harvest storage of biofortified maize. J Sci Food Agric. 2020.	https://onlinelibrary.wiley.com/doi/10.1002/jsfa.11039
Maize	BC	Beta-carotene	Pool 8A	Raw kernels (<11% moisture)	Milled-rotor (0.5 mm) + storage in double-layered polyethylene bag for 120 days @4ºC	Flour	83.23	0.93	Apparent			µg/g DW	Maize105	Ekpa O, Fogliano V, Linnemann A. Carotenoid stability and aroma retention during the post-harvest storage of biofortified maize. J Sci Food Agric. 2020.	https://onlinelibrary.wiley.com/doi/10.1002/jsfa.11039
Maize	BC	Beta-carotene	Pool 8A	Raw kernels (<11% moisture)	Milled-rotor (0.5 mm) + storage in double-layered polyethylene bag for 150 days @4ºC	Flour	75.71	0.61	Apparent			µg/g DW	Maize106	Ekpa O, Fogliano V, Linnemann A. Carotenoid stability and aroma retention during the post-harvest storage of biofortified maize. J Sci Food Agric. 2020.	https://onlinelibrary.wiley.com/doi/10.1002/jsfa.11039
Maize	BC	Beta-carotene	Pool 8A	Raw kernels (<11% moisture)	Milled-rotor (0.5 mm) + storage in double-layered polyethylene bag for 180 days @4ºC	Flour	22.23	5.02	Apparent			µg/g DW	Maize107	Ekpa O, Fogliano V, Linnemann A. Carotenoid stability and aroma retention during the post-harvest storage of biofortified maize. J Sci Food Agric. 2020.	https://onlinelibrary.wiley.com/doi/10.1002/jsfa.11039
Maize	BC	Beta-carotene	Pool 8A	Raw kernels (<11% moisture)	Milled-freezer (0.5 mm) + storage in aluminum pouch for 10 days @37ºC	Flour	78.52	10.08	Apparent			µg/g DW	Maize108	Ekpa O, Fogliano V, Linnemann A. Carotenoid stability and aroma retention during the post-harvest storage of biofortified maize. J Sci Food Agric. 2020.	https://onlinelibrary.wiley.com/doi/10.1002/jsfa.11039
Maize	BC	Beta-carotene	Pool 8A	Raw kernels (<11% moisture)	Milled-freezer (0.5 mm) + storage in aluminum pouch for 20 days @37ºC	Flour	76.34	7.27	Apparent			µg/g DW	Maize109	Ekpa O, Fogliano V, Linnemann A. Carotenoid stability and aroma retention during the post-harvest storage of biofortified maize. J Sci Food Agric. 2020.	https://onlinelibrary.wiley.com/doi/10.1002/jsfa.11039
Maize	BC	Beta-carotene	Pool 8A	Raw kernels (<11% moisture)	Milled-freezer (0.5 mm) + storage in aluminum pouch for 30 days @37ºC	Flour	73.93	8.26	Apparent			µg/g DW	Maize110	Ekpa O, Fogliano V, Linnemann A. Carotenoid stability and aroma retention during the post-harvest storage of biofortified maize. J Sci Food Agric. 2020.	https://onlinelibrary.wiley.com/doi/10.1002/jsfa.11039
Maize	BC	Beta-carotene	Pool 8A	Raw kernels (<11% moisture)	Milled-freezer (0.5 mm) + storage in aluminum pouch for 60 days @37ºC	Flour	81.34	2.93	Apparent			µg/g DW	Maize111	Ekpa O, Fogliano V, Linnemann A. Carotenoid stability and aroma retention during the post-harvest storage of biofortified maize. J Sci Food Agric. 2020.	https://onlinelibrary.wiley.com/doi/10.1002/jsfa.11039
Maize	BC	Beta-carotene	Pool 8A	Raw kernels (<11% moisture)	Milled-freezer (0.5 mm) + storage in aluminum pouch for 90 days @37ºC	Flour	44.20	0.70	Apparent			µg/g DW	Maize112	Ekpa O, Fogliano V, Linnemann A. Carotenoid stability and aroma retention during the post-harvest storage of biofortified maize. J Sci Food Agric. 2020.	https://onlinelibrary.wiley.com/doi/10.1002/jsfa.11039
Maize	BC	Beta-carotene	Pool 8A	Raw kernels (<11% moisture)	Milled-freezer (0.5 mm) + storage in aluminum pouch for 120 days @37ºC	Flour	42.35	0.60	Apparent			µg/g DW	Maize113	Ekpa O, Fogliano V, Linnemann A. Carotenoid stability and aroma retention during the post-harvest storage of biofortified maize. J Sci Food Agric. 2020.	https://onlinelibrary.wiley.com/doi/10.1002/jsfa.11039
Maize	BC	Beta-carotene	Pool 8A	Raw kernels (<11% moisture)	Milled-freezer (0.5 mm) + storage in aluminum pouch for 150 days @37ºC	Flour	55.99	1.99	Apparent			µg/g DW	Maize114	Ekpa O, Fogliano V, Linnemann A. Carotenoid stability and aroma retention during the post-harvest storage of biofortified maize. J Sci Food Agric. 2020.	https://onlinelibrary.wiley.com/doi/10.1002/jsfa.11039
Maize	BC	Beta-carotene	Pool 8A	Raw kernels (<11% moisture)	Milled-freezer (0.5 mm) + storage in aluminum pouch for 180 days @37ºC	Flour	72.18	4.37	Apparent			µg/g DW	Maize115	Ekpa O, Fogliano V, Linnemann A. Carotenoid stability and aroma retention during the post-harvest storage of biofortified maize. J Sci Food Agric. 2020.	https://onlinelibrary.wiley.com/doi/10.1002/jsfa.11039
Maize	BC	Beta-carotene	Pool 8A	Raw kernels (<11% moisture)	Milled-freezer (0.5 mm) + storage in laminated paper bag for 10 days @37ºC	Flour	79.15	4.92	Apparent			µg/g DW	Maize116	Ekpa O, Fogliano V, Linnemann A. Carotenoid stability and aroma retention during the post-harvest storage of biofortified maize. J Sci Food Agric. 2020.	https://onlinelibrary.wiley.com/doi/10.1002/jsfa.11039
Maize	BC	Beta-carotene	Pool 8A	Raw kernels (<11% moisture)	Milled-freezer (0.5 mm) + storage in laminated paper bag for 20 days @37ºC	Flour	58.03	3.61	Apparent			µg/g DW	Maize117	Ekpa O, Fogliano V, Linnemann A. Carotenoid stability and aroma retention during the post-harvest storage of biofortified maize. J Sci Food Agric. 2020.	https://onlinelibrary.wiley.com/doi/10.1002/jsfa.11039
Maize	BC	Beta-carotene	Pool 8A	Raw kernels (<11% moisture)	Milled-freezer (0.5 mm) + storage in laminated paper bag for 30 days @37ºC	Flour	59.72	4.48	Apparent			µg/g DW	Maize118	Ekpa O, Fogliano V, Linnemann A. Carotenoid stability and aroma retention during the post-harvest storage of biofortified maize. J Sci Food Agric. 2020.	https://onlinelibrary.wiley.com/doi/10.1002/jsfa.11039
Maize	BC	Beta-carotene	Pool 8A	Raw kernels (<11% moisture)	Milled-freezer (0.5 mm) + storage in laminated paper bag for 60 days @37ºC	Flour	41.31	2.56	Apparent			µg/g DW	Maize119	Ekpa O, Fogliano V, Linnemann A. Carotenoid stability and aroma retention during the post-harvest storage of biofortified maize. J Sci Food Agric. 2020.	https://onlinelibrary.wiley.com/doi/10.1002/jsfa.11039
Maize	BC	Beta-carotene	Pool 8A	Raw kernels (<11% moisture)	Milled-freezer (0.5 mm) + storage in laminated paper bag for 90 days @37ºC	Flour	31.51	3.94	Apparent			µg/g DW	Maize120	Ekpa O, Fogliano V, Linnemann A. Carotenoid stability and aroma retention during the post-harvest storage of biofortified maize. J Sci Food Agric. 2020.	https://onlinelibrary.wiley.com/doi/10.1002/jsfa.11039
Maize	BC	Beta-carotene	Pool 8A	Raw kernels (<11% moisture)	Milled-freezer (0.5 mm) + storage in laminated paper bag for 120 days @37ºC	Flour	28.24	1.90	Apparent			µg/g DW	Maize121	Ekpa O, Fogliano V, Linnemann A. Carotenoid stability and aroma retention during the post-harvest storage of biofortified maize. J Sci Food Agric. 2020.	https://onlinelibrary.wiley.com/doi/10.1002/jsfa.11039
Maize	BC	Beta-carotene	Pool 8A	Raw kernels (<11% moisture)	Milled-freezer (0.5 mm) + storage in laminated paper bag for 150 days @37ºC	Flour	16.95	0.12	Apparent			µg/g DW	Maize122	Ekpa O, Fogliano V, Linnemann A. Carotenoid stability and aroma retention during the post-harvest storage of biofortified maize. J Sci Food Agric. 2020.	https://onlinelibrary.wiley.com/doi/10.1002/jsfa.11039
Maize	BC	Beta-carotene	Pool 8A	Raw kernels (<11% moisture)	Milled-freezer (0.5 mm) + storage in laminated paper bag for 180 days @37ºC	Flour	13.17	0.56	Apparent			µg/g DW	Maize123	Ekpa O, Fogliano V, Linnemann A. Carotenoid stability and aroma retention during the post-harvest storage of biofortified maize. J Sci Food Agric. 2020.	https://onlinelibrary.wiley.com/doi/10.1002/jsfa.11039
Maize	BC	Beta-carotene	Pool 8A	Raw kernels (<11% moisture)	Milled-freezer (0.5 mm) + storage in double-layered polyethylene bag for 10 days @37ºC	Flour	80.30	0.37	Apparent			µg/g DW	Maize124	Ekpa O, Fogliano V, Linnemann A. Carotenoid stability and aroma retention during the post-harvest storage of biofortified maize. J Sci Food Agric. 2020.	https://onlinelibrary.wiley.com/doi/10.1002/jsfa.11039
Maize	BC	Beta-carotene	Pool 8A	Raw kernels (<11% moisture)	Milled-freezer (0.5 mm) + storage in double-layered polyethylene bag for 20 days @37ºC	Flour	76.28	0.30	Apparent			µg/g DW	Maize125	Ekpa O, Fogliano V, Linnemann A. Carotenoid stability and aroma retention during the post-harvest storage of biofortified maize. J Sci Food Agric. 2020.	https://onlinelibrary.wiley.com/doi/10.1002/jsfa.11039
Maize	BC	Beta-carotene	Pool 8A	Raw kernels (<11% moisture)	Milled-freezer (0.5 mm) + storage in double-layered polyethylene bag for 30 days @37ºC	Flour	79.66	6.10	Apparent			µg/g DW	Maize126	Ekpa O, Fogliano V, Linnemann A. Carotenoid stability and aroma retention during the post-harvest storage of biofortified maize. J Sci Food Agric. 2020.	https://onlinelibrary.wiley.com/doi/10.1002/jsfa.11039
Maize	BC	Beta-carotene	Pool 8A	Raw kernels (<11% moisture)	Milled-freezer (0.5 mm) + storage in double-layered polyethylene bag for 60 days @37ºC	Flour	69.98	0.09	Apparent			µg/g DW	Maize127	Ekpa O, Fogliano V, Linnemann A. Carotenoid stability and aroma retention during the post-harvest storage of biofortified maize. J Sci Food Agric. 2020.	https://onlinelibrary.wiley.com/doi/10.1002/jsfa.11039
Maize	BC	Beta-carotene	Pool 8A	Raw kernels (<11% moisture)	Milled-freezer (0.5 mm) + storage in double-layered polyethylene bag for 90 days @37ºC	Flour	44.10	0.75	Apparent			µg/g DW	Maize128	Ekpa O, Fogliano V, Linnemann A. Carotenoid stability and aroma retention during the post-harvest storage of biofortified maize. J Sci Food Agric. 2020.	https://onlinelibrary.wiley.com/doi/10.1002/jsfa.11039
Maize	BC	Beta-carotene	Pool 8A	Raw kernels (<11% moisture)	Milled-freezer (0.5 mm) + storage in double-layered polyethylene bag for 120 days @37ºC	Flour	39.06	2.59	Apparent			µg/g DW	Maize129	Ekpa O, Fogliano V, Linnemann A. Carotenoid stability and aroma retention during the post-harvest storage of biofortified maize. J Sci Food Agric. 2020.	https://onlinelibrary.wiley.com/doi/10.1002/jsfa.11039
Maize	BC	Beta-carotene	Pool 8A	Raw kernels (<11% moisture)	Milled-freezer (0.5 mm) + storage in double-layered polyethylene bag for 150 days @37ºC	Flour	32.87	0.66	Apparent			µg/g DW	Maize130	Ekpa O, Fogliano V, Linnemann A. Carotenoid stability and aroma retention during the post-harvest storage of biofortified maize. J Sci Food Agric. 2020.	https://onlinelibrary.wiley.com/doi/10.1002/jsfa.11039
Maize	BC	Beta-carotene	Pool 8A	Raw kernels (<11% moisture)	Milled-freezer (0.5 mm) + storage in double-layered polyethylene bag for 180 days @37ºC	Flour	36.92	0.04	Apparent			µg/g DW	Maize131	Ekpa O, Fogliano V, Linnemann A. Carotenoid stability and aroma retention during the post-harvest storage of biofortified maize. J Sci Food Agric. 2020.	https://onlinelibrary.wiley.com/doi/10.1002/jsfa.11039
Maize	BC	Beta-carotene	Pool 8A	Raw kernels (<11% moisture)	Milled-rotor (0.5 mm) + storage in aluminum pouch for 10 days @37ºC	Flour	65.49	0.65	Apparent			µg/g DW	Maize132	Ekpa O, Fogliano V, Linnemann A. Carotenoid stability and aroma retention during the post-harvest storage of biofortified maize. J Sci Food Agric. 2020.	https://onlinelibrary.wiley.com/doi/10.1002/jsfa.11039
Maize	BC	Beta-carotene	Pool 8A	Raw kernels (<11% moisture)	Milled-rotor (0.5 mm) + storage in aluminum pouch for 20 days @37ºC	Flour	61.80	10.47	Apparent			µg/g DW	Maize133	Ekpa O, Fogliano V, Linnemann A. Carotenoid stability and aroma retention during the post-harvest storage of biofortified maize. J Sci Food Agric. 2020.	https://onlinelibrary.wiley.com/doi/10.1002/jsfa.11039
Maize	BC	Beta-carotene	Pool 8A	Raw kernels (<11% moisture)	Milled-rotor (0.5 mm) + storage in aluminum pouch for 30 days @37ºC	Flour	46.42	14.24	Apparent			µg/g DW	Maize134	Ekpa O, Fogliano V, Linnemann A. Carotenoid stability and aroma retention during the post-harvest storage of biofortified maize. J Sci Food Agric. 2020.	https://onlinelibrary.wiley.com/doi/10.1002/jsfa.11039
Maize	BC	Beta-carotene	Pool 8A	Raw kernels (<11% moisture)	Milled-rotor (0.5 mm) + storage in aluminum pouch for 60 days @37ºC	Flour	46.42	6.59	Apparent			µg/g DW	Maize135	Ekpa O, Fogliano V, Linnemann A. Carotenoid stability and aroma retention during the post-harvest storage of biofortified maize. J Sci Food Agric. 2020.	https://onlinelibrary.wiley.com/doi/10.1002/jsfa.11039
Maize	BC	Beta-carotene	Pool 8A	Raw kernels (<11% moisture)	Milled-rotor (0.5 mm) + storage in aluminum pouch for 90 days @37ºC	Flour	54.25	0.01	Apparent			µg/g DW	Maize136	Ekpa O, Fogliano V, Linnemann A. Carotenoid stability and aroma retention during the post-harvest storage of biofortified maize. J Sci Food Agric. 2020.	https://onlinelibrary.wiley.com/doi/10.1002/jsfa.11039
Maize	BC	Beta-carotene	Pool 8A	Raw kernels (<11% moisture)	Milled-rotor (0.5 mm) + storage in aluminum pouch for 120 days @37ºC	Flour	43.55	1.31	Apparent			µg/g DW	Maize137	Ekpa O, Fogliano V, Linnemann A. Carotenoid stability and aroma retention during the post-harvest storage of biofortified maize. J Sci Food Agric. 2020.	https://onlinelibrary.wiley.com/doi/10.1002/jsfa.11039
Maize	BC	Beta-carotene	Pool 8A	Raw kernels (<11% moisture)	Milled-rotor (0.5 mm) + storage in aluminum pouch for 150 days @37ºC	Flour	43.60	1.05	Apparent			µg/g DW	Maize138	Ekpa O, Fogliano V, Linnemann A. Carotenoid stability and aroma retention during the post-harvest storage of biofortified maize. J Sci Food Agric. 2020.	https://onlinelibrary.wiley.com/doi/10.1002/jsfa.11039
Maize	BC	Beta-carotene	Pool 8A	Raw kernels (<11% moisture)	Milled-rotor (0.5 mm) + storage in aluminum pouch for 180 days @37ºC	Flour	42.04	2.31	Apparent			µg/g DW	Maize139	Ekpa O, Fogliano V, Linnemann A. Carotenoid stability and aroma retention during the post-harvest storage of biofortified maize. J Sci Food Agric. 2020.	https://onlinelibrary.wiley.com/doi/10.1002/jsfa.11039
Maize	BC	Beta-carotene	Pool 8A	Raw kernels (<11% moisture)	Milled-rotor (0.5 mm) + storage in laminated paper bag for 10 days @37ºC	Flour	63.84	0.31	Apparent			µg/g DW	Maize140	Ekpa O, Fogliano V, Linnemann A. Carotenoid stability and aroma retention during the post-harvest storage of biofortified maize. J Sci Food Agric. 2020.	https://onlinelibrary.wiley.com/doi/10.1002/jsfa.11039
Maize	BC	Beta-carotene	Pool 8A	Raw kernels (<11% moisture)	Milled-rotor (0.5 mm) + storage in laminated paper bag for 20 days @37ºC	Flour	54.40	2.94	Apparent			µg/g DW	Maize141	Ekpa O, Fogliano V, Linnemann A. Carotenoid stability and aroma retention during the post-harvest storage of biofortified maize. J Sci Food Agric. 2020.	https://onlinelibrary.wiley.com/doi/10.1002/jsfa.11039
Maize	BC	Beta-carotene	Pool 8A	Raw kernels (<11% moisture)	Milled-rotor (0.5 mm) + storage in laminated paper bag for 30 days @37ºC	Flour	49.11	1.87	Apparent			µg/g DW	Maize142	Ekpa O, Fogliano V, Linnemann A. Carotenoid stability and aroma retention during the post-harvest storage of biofortified maize. J Sci Food Agric. 2020.	https://onlinelibrary.wiley.com/doi/10.1002/jsfa.11039
Maize	BC	Beta-carotene	Pool 8A	Raw kernels (<11% moisture)	Milled-rotor (0.5 mm) + storage in laminated paper bag for 60 days @37ºC	Flour	26.81	3.88	Apparent			µg/g DW	Maize143	Ekpa O, Fogliano V, Linnemann A. Carotenoid stability and aroma retention during the post-harvest storage of biofortified maize. J Sci Food Agric. 2020.	https://onlinelibrary.wiley.com/doi/10.1002/jsfa.11039
Maize	BC	Beta-carotene	Pool 8A	Raw kernels (<11% moisture)	Milled-rotor (0.5 mm) + storage in laminated paper bag for 90 days @37ºC	Flour	21.50	0.62	Apparent			µg/g DW	Maize144	Ekpa O, Fogliano V, Linnemann A. Carotenoid stability and aroma retention during the post-harvest storage of biofortified maize. J Sci Food Agric. 2020.	https://onlinelibrary.wiley.com/doi/10.1002/jsfa.11039
Maize	BC	Beta-carotene	Pool 8A	Raw kernels (<11% moisture)	Milled-rotor (0.5 mm) + storage in laminated paper bag for 120 days @37ºC	Flour	17.83	0.11	Apparent			µg/g DW	Maize145	Ekpa O, Fogliano V, Linnemann A. Carotenoid stability and aroma retention during the post-harvest storage of biofortified maize. J Sci Food Agric. 2020.	https://onlinelibrary.wiley.com/doi/10.1002/jsfa.11039
Maize	BC	Beta-carotene	Pool 8A	Raw kernels (<11% moisture)	Milled-rotor (0.5 mm) + storage in laminated paper bag for 150 days @37ºC	Flour	17.29	0.22	Apparent			µg/g DW	Maize146	Ekpa O, Fogliano V, Linnemann A. Carotenoid stability and aroma retention during the post-harvest storage of biofortified maize. J Sci Food Agric. 2020.	https://onlinelibrary.wiley.com/doi/10.1002/jsfa.11039
Maize	BC	Beta-carotene	Pool 8A	Raw kernels (<11% moisture)	Milled-rotor (0.5 mm) + storage in laminated paper bag for 180 days @37ºC	Flour	16.91	0.34	Apparent			µg/g DW	Maize147	Ekpa O, Fogliano V, Linnemann A. Carotenoid stability and aroma retention during the post-harvest storage of biofortified maize. J Sci Food Agric. 2020.	https://onlinelibrary.wiley.com/doi/10.1002/jsfa.11039
Maize	BC	Beta-carotene	Pool 8A	Raw kernels (<11% moisture)	Milled-rotor (0.5 mm) + storage in double-layered polyethylene bag for 10 days @37ºC	Flour	81.37	5.70	Apparent			µg/g DW	Maize148	Ekpa O, Fogliano V, Linnemann A. Carotenoid stability and aroma retention during the post-harvest storage of biofortified maize. J Sci Food Agric. 2020.	https://onlinelibrary.wiley.com/doi/10.1002/jsfa.11039
Maize	BC	Beta-carotene	Pool 8A	Raw kernels (<11% moisture)	Milled-rotor (0.5 mm) + storage in double-layered polyethylene bag for 20 days @37ºC	Flour	74.80	6.15	Apparent			µg/g DW	Maize149	Ekpa O, Fogliano V, Linnemann A. Carotenoid stability and aroma retention during the post-harvest storage of biofortified maize. J Sci Food Agric. 2020.	https://onlinelibrary.wiley.com/doi/10.1002/jsfa.11039
Maize	BC	Beta-carotene	Pool 8A	Raw kernels (<11% moisture)	Milled-rotor (0.5 mm) + storage in double-layered polyethylene bag for 30 days @37ºC	Flour	57.18	6.63	Apparent			µg/g DW	Maize150	Ekpa O, Fogliano V, Linnemann A. Carotenoid stability and aroma retention during the post-harvest storage of biofortified maize. J Sci Food Agric. 2020.	https://onlinelibrary.wiley.com/doi/10.1002/jsfa.11039
Maize	BC	Beta-carotene	Pool 8A	Raw kernels (<11% moisture)	Milled-rotor (0.5 mm) + storage in double-layered polyethylene bag for 60 days @37ºC	Flour	57.48	16.67	Apparent			µg/g DW	Maize151	Ekpa O, Fogliano V, Linnemann A. Carotenoid stability and aroma retention during the post-harvest storage of biofortified maize. J Sci Food Agric. 2020.	https://onlinelibrary.wiley.com/doi/10.1002/jsfa.11039
Maize	BC	Beta-carotene	Pool 8A	Raw kernels (<11% moisture)	Milled-rotor (0.5 mm) + storage in double-layered polyethylene bag for 90 days @37ºC	Flour	56.06	1.93	Apparent			µg/g DW	Maize152	Ekpa O, Fogliano V, Linnemann A. Carotenoid stability and aroma retention during the post-harvest storage of biofortified maize. J Sci Food Agric. 2020.	https://onlinelibrary.wiley.com/doi/10.1002/jsfa.11039
Maize	BC	Beta-carotene	Pool 8A	Raw kernels (<11% moisture)	Milled-rotor (0.5 mm) + storage in double-layered polyethylene bag for 120 days @37ºC	Flour	48.86	0.67	Apparent			µg/g DW	Maize153	Ekpa O, Fogliano V, Linnemann A. Carotenoid stability and aroma retention during the post-harvest storage of biofortified maize. J Sci Food Agric. 2020.	https://onlinelibrary.wiley.com/doi/10.1002/jsfa.11039
Maize	BC	Beta-carotene	Pool 8A	Raw kernels (<11% moisture)	Milled-rotor (0.5 mm) + storage in double-layered polyethylene bag for 150 days @37ºC	Flour	46.36	0.12	Apparent			µg/g DW	Maize154	Ekpa O, Fogliano V, Linnemann A. Carotenoid stability and aroma retention during the post-harvest storage of biofortified maize. J Sci Food Agric. 2020.	https://onlinelibrary.wiley.com/doi/10.1002/jsfa.11039
Maize	BC	Beta-carotene	Pool 8A	Raw kernels (<11% moisture)	Milled-rotor (0.5 mm) + storage in double-layered polyethylene bag for 180 days @37ºC	Flour	42.23	0.42	Apparent			µg/g DW	Maize155	Ekpa O, Fogliano V, Linnemann A. Carotenoid stability and aroma retention during the post-harvest storage of biofortified maize. J Sci Food Agric. 2020.	https://onlinelibrary.wiley.com/doi/10.1002/jsfa.11039
Maize	PVA	Provitamin A	Pool 8A	Raw kernels (<11% moisture)	Milled-freezer (0.5 mm) + storage in aluminum pouch for 10 days @4ºC	Flour	61.55	1.46	Apparent			µg/g DW	Maize156	Ekpa O, Fogliano V, Linnemann A. Carotenoid stability and aroma retention during the post-harvest storage of biofortified maize. J Sci Food Agric. 2020.	https://onlinelibrary.wiley.com/doi/10.1002/jsfa.11039
Maize	PVA	Provitamin A	Pool 8A	Raw kernels (<11% moisture)	Milled-freezer (0.5 mm) + storage in aluminum pouch for 20 days @4ºC	Flour	63.11	0.56	Apparent			µg/g DW	Maize157	Ekpa O, Fogliano V, Linnemann A. Carotenoid stability and aroma retention during the post-harvest storage of biofortified maize. J Sci Food Agric. 2020.	https://onlinelibrary.wiley.com/doi/10.1002/jsfa.11039
Maize	PVA	Provitamin A	Pool 8A	Raw kernels (<11% moisture)	Milled-freezer (0.5 mm) + storage in aluminum pouch for 30 days @4ºC	Flour	59.00	1.71	Apparent			µg/g DW	Maize158	Ekpa O, Fogliano V, Linnemann A. Carotenoid stability and aroma retention during the post-harvest storage of biofortified maize. J Sci Food Agric. 2020.	https://onlinelibrary.wiley.com/doi/10.1002/jsfa.11039
Maize	PVA	Provitamin A	Pool 8A	Raw kernels (<11% moisture)	Milled-freezer (0.5 mm) + storage in aluminum pouch for 60 days @4ºC	Flour	77.24	8.47	Apparent			µg/g DW	Maize159	Ekpa O, Fogliano V, Linnemann A. Carotenoid stability and aroma retention during the post-harvest storage of biofortified maize. J Sci Food Agric. 2020.	https://onlinelibrary.wiley.com/doi/10.1002/jsfa.11039
Maize	PVA	Provitamin A	Pool 8A	Raw kernels (<11% moisture)	Milled-freezer (0.5 mm) + storage in aluminum pouch for 90 days @4ºC	Flour	56.27	0.62	Apparent			µg/g DW	Maize160	Ekpa O, Fogliano V, Linnemann A. Carotenoid stability and aroma retention during the post-harvest storage of biofortified maize. J Sci Food Agric. 2020.	https://onlinelibrary.wiley.com/doi/10.1002/jsfa.11039
Maize	PVA	Provitamin A	Pool 8A	Raw kernels (<11% moisture)	Milled-freezer (0.5 mm) + storage in aluminum pouch for 120 days @4ºC	Flour	68.82	1.15	Apparent			µg/g DW	Maize161	Ekpa O, Fogliano V, Linnemann A. Carotenoid stability and aroma retention during the post-harvest storage of biofortified maize. J Sci Food Agric. 2020.	https://onlinelibrary.wiley.com/doi/10.1002/jsfa.11039
Maize	PVA	Provitamin A	Pool 8A	Raw kernels (<11% moisture)	Milled-freezer (0.5 mm) + storage in aluminum pouch for 150 days @4ºC	Flour	58.97	1.18	Apparent			µg/g DW	Maize162	Ekpa O, Fogliano V, Linnemann A. Carotenoid stability and aroma retention during the post-harvest storage of biofortified maize. J Sci Food Agric. 2020.	https://onlinelibrary.wiley.com/doi/10.1002/jsfa.11039
Maize	PVA	Provitamin A	Pool 8A	Raw kernels (<11% moisture)	Milled-freezer (0.5 mm) + storage in aluminum pouch for 180 days @4ºC	Flour	58.16	3.99	Apparent			µg/g DW	Maize163	Ekpa O, Fogliano V, Linnemann A. Carotenoid stability and aroma retention during the post-harvest storage of biofortified maize. J Sci Food Agric. 2020.	https://onlinelibrary.wiley.com/doi/10.1002/jsfa.11039
Maize	PVA	Provitamin A	Pool 8A	Raw kernels (<11% moisture)	Milled-freezer (0.5 mm) + storage in laminated paper bag for 10 days @4ºC	Flour	59.34	2.70	Apparent			µg/g DW	Maize164	Ekpa O, Fogliano V, Linnemann A. Carotenoid stability and aroma retention during the post-harvest storage of biofortified maize. J Sci Food Agric. 2020.	https://onlinelibrary.wiley.com/doi/10.1002/jsfa.11039
Maize	PVA	Provitamin A	Pool 8A	Raw kernels (<11% moisture)	Milled-freezer (0.5 mm) + storage in laminated paper bag for 20 days @4ºC	Flour	53.38	6.60	Apparent			µg/g DW	Maize165	Ekpa O, Fogliano V, Linnemann A. Carotenoid stability and aroma retention during the post-harvest storage of biofortified maize. J Sci Food Agric. 2020.	https://onlinelibrary.wiley.com/doi/10.1002/jsfa.11039
Maize	PVA	Provitamin A	Pool 8A	Raw kernels (<11% moisture)	Milled-freezer (0.5 mm) + storage in laminated paper bag for 30 days @4ºC	Flour	56.96	4.85	Apparent			µg/g DW	Maize166	Ekpa O, Fogliano V, Linnemann A. Carotenoid stability and aroma retention during the post-harvest storage of biofortified maize. J Sci Food Agric. 2020.	https://onlinelibrary.wiley.com/doi/10.1002/jsfa.11039
Maize	PVA	Provitamin A	Pool 8A	Raw kernels (<11% moisture)	Milled-freezer (0.5 mm) + storage in laminated paper bag for 60 days @4ºC	Flour	80.03	0.59	Apparent			µg/g DW	Maize167	Ekpa O, Fogliano V, Linnemann A. Carotenoid stability and aroma retention during the post-harvest storage of biofortified maize. J Sci Food Agric. 2020.	https://onlinelibrary.wiley.com/doi/10.1002/jsfa.11039
Maize	PVA	Provitamin A	Pool 8A	Raw kernels (<11% moisture)	Milled-freezer (0.5 mm) + storage in laminated paper bag for 90 days @4ºC	Flour	51.17	2.47	Apparent			µg/g DW	Maize168	Ekpa O, Fogliano V, Linnemann A. Carotenoid stability and aroma retention during the post-harvest storage of biofortified maize. J Sci Food Agric. 2020.	https://onlinelibrary.wiley.com/doi/10.1002/jsfa.11039
Maize	PVA	Provitamin A	Pool 8A	Raw kernels (<11% moisture)	Milled-freezer (0.5 mm) + storage in laminated paper bag for 120 days @4ºC	Flour	44.96	2.51	Apparent			µg/g DW	Maize169	Ekpa O, Fogliano V, Linnemann A. Carotenoid stability and aroma retention during the post-harvest storage of biofortified maize. J Sci Food Agric. 2020.	https://onlinelibrary.wiley.com/doi/10.1002/jsfa.11039
Maize	PVA	Provitamin A	Pool 8A	Raw kernels (<11% moisture)	Milled-freezer (0.5 mm) + storage in laminated paper bag for 150 days @4ºC	Flour	47.64	0.36	Apparent			µg/g DW	Maize170	Ekpa O, Fogliano V, Linnemann A. Carotenoid stability and aroma retention during the post-harvest storage of biofortified maize. J Sci Food Agric. 2020.	https://onlinelibrary.wiley.com/doi/10.1002/jsfa.11039
Maize	PVA	Provitamin A	Pool 8A	Raw kernels (<11% moisture)	Milled-freezer (0.5 mm) + storage in laminated paper bag for 180 days @4ºC	Flour	48.69	0.40	Apparent			µg/g DW	Maize171	Ekpa O, Fogliano V, Linnemann A. Carotenoid stability and aroma retention during the post-harvest storage of biofortified maize. J Sci Food Agric. 2020.	https://onlinelibrary.wiley.com/doi/10.1002/jsfa.11039
Maize	PVA	Provitamin A	Pool 8A	Raw kernels (<11% moisture)	Milled-freezer (0.5 mm) + storage in double-layered polyethylene bag for 10 days @4ºC	Flour	66.01	0.12	Apparent			µg/g DW	Maize172	Ekpa O, Fogliano V, Linnemann A. Carotenoid stability and aroma retention during the post-harvest storage of biofortified maize. J Sci Food Agric. 2020.	https://onlinelibrary.wiley.com/doi/10.1002/jsfa.11039
Maize	PVA	Provitamin A	Pool 8A	Raw kernels (<11% moisture)	Milled-freezer (0.5 mm) + storage in double-layered polyethylene bag for 20 days @4ºC	Flour	72.36	2.73	Apparent			µg/g DW	Maize173	Ekpa O, Fogliano V, Linnemann A. Carotenoid stability and aroma retention during the post-harvest storage of biofortified maize. J Sci Food Agric. 2020.	https://onlinelibrary.wiley.com/doi/10.1002/jsfa.11039
Maize	PVA	Provitamin A	Pool 8A	Raw kernels (<11% moisture)	Milled-freezer (0.5 mm) + storage in double-layered polyethylene bag for 30 days @4ºC	Flour	73.31	0.87	Apparent			µg/g DW	Maize174	Ekpa O, Fogliano V, Linnemann A. Carotenoid stability and aroma retention during the post-harvest storage of biofortified maize. J Sci Food Agric. 2020.	https://onlinelibrary.wiley.com/doi/10.1002/jsfa.11039
Maize	PVA	Provitamin A	Pool 8A	Raw kernels (<11% moisture)	Milled-freezer (0.5 mm) + storage in double-layered polyethylene bag for 60 days @4ºC	Flour	77.39	3.48	Apparent			µg/g DW	Maize175	Ekpa O, Fogliano V, Linnemann A. Carotenoid stability and aroma retention during the post-harvest storage of biofortified maize. J Sci Food Agric. 2020.	https://onlinelibrary.wiley.com/doi/10.1002/jsfa.11039
Maize	PVA	Provitamin A	Pool 8A	Raw kernels (<11% moisture)	Milled-freezer (0.5 mm) + storage in double-layered polyethylene bag for 90 days @4ºC	Flour	74.09	1.11	Apparent			µg/g DW	Maize176	Ekpa O, Fogliano V, Linnemann A. Carotenoid stability and aroma retention during the post-harvest storage of biofortified maize. J Sci Food Agric. 2020.	https://onlinelibrary.wiley.com/doi/10.1002/jsfa.11039
Maize	PVA	Provitamin A	Pool 8A	Raw kernels (<11% moisture)	Milled-freezer (0.5 mm) + storage in double-layered polyethylene bag for 120 days @4ºC	Flour	69.99	2.72	Apparent			µg/g DW	Maize177	Ekpa O, Fogliano V, Linnemann A. Carotenoid stability and aroma retention during the post-harvest storage of biofortified maize. J Sci Food Agric. 2020.	https://onlinelibrary.wiley.com/doi/10.1002/jsfa.11039
Maize	PVA	Provitamin A	Pool 8A	Raw kernels (<11% moisture)	Milled-freezer (0.5 mm) + storage in double-layered polyethylene bag for 150 days @4ºC	Flour	68.35	0.82	Apparent			µg/g DW	Maize178	Ekpa O, Fogliano V, Linnemann A. Carotenoid stability and aroma retention during the post-harvest storage of biofortified maize. J Sci Food Agric. 2020.	https://onlinelibrary.wiley.com/doi/10.1002/jsfa.11039
Maize	PVA	Provitamin A	Pool 8A	Raw kernels (<11% moisture)	Milled-freezer (0.5 mm) + storage in double-layered polyethylene bag for 180 days @4ºC	Flour	70.90	1.03	Apparent			µg/g DW	Maize179	Ekpa O, Fogliano V, Linnemann A. Carotenoid stability and aroma retention during the post-harvest storage of biofortified maize. J Sci Food Agric. 2020.	https://onlinelibrary.wiley.com/doi/10.1002/jsfa.11039
Maize	PVA	Provitamin A	Pool 8A	Raw kernels (<11% moisture)	Milled-rotor (0.5 mm) + storage in aluminum pouch for 10 days @4ºC	Flour	89.61	8.31	Apparent			µg/g DW	Maize180	Ekpa O, Fogliano V, Linnemann A. Carotenoid stability and aroma retention during the post-harvest storage of biofortified maize. J Sci Food Agric. 2020.	https://onlinelibrary.wiley.com/doi/10.1002/jsfa.11039
Maize	PVA	Provitamin A	Pool 8A	Raw kernels (<11% moisture)	Milled-rotor (0.5 mm) + storage in aluminum pouch for 20 days @4ºC	Flour	84.61	1.92	Apparent			µg/g DW	Maize181	Ekpa O, Fogliano V, Linnemann A. Carotenoid stability and aroma retention during the post-harvest storage of biofortified maize. J Sci Food Agric. 2020.	https://onlinelibrary.wiley.com/doi/10.1002/jsfa.11039
Maize	PVA	Provitamin A	Pool 8A	Raw kernels (<11% moisture)	Milled-rotor (0.5 mm) + storage in aluminum pouch for 30 days @4ºC	Flour	86.71	3.25	Apparent			µg/g DW	Maize182	Ekpa O, Fogliano V, Linnemann A. Carotenoid stability and aroma retention during the post-harvest storage of biofortified maize. J Sci Food Agric. 2020.	https://onlinelibrary.wiley.com/doi/10.1002/jsfa.11039
Maize	PVA	Provitamin A	Pool 8A	Raw kernels (<11% moisture)	Milled-rotor (0.5 mm) + storage in aluminum pouch for 60 days @4ºC	Flour	77.77	9.56	Apparent			µg/g DW	Maize183	Ekpa O, Fogliano V, Linnemann A. Carotenoid stability and aroma retention during the post-harvest storage of biofortified maize. J Sci Food Agric. 2020.	https://onlinelibrary.wiley.com/doi/10.1002/jsfa.11039
Maize	PVA	Provitamin A	Pool 8A	Raw kernels (<11% moisture)	Milled-rotor (0.5 mm) + storage in aluminum pouch for 90 days @4ºC	Flour	75.32	0.81	Apparent			µg/g DW	Maize184	Ekpa O, Fogliano V, Linnemann A. Carotenoid stability and aroma retention during the post-harvest storage of biofortified maize. J Sci Food Agric. 2020.	https://onlinelibrary.wiley.com/doi/10.1002/jsfa.11039
Maize	PVA	Provitamin A	Pool 8A	Raw kernels (<11% moisture)	Milled-rotor (0.5 mm) + storage in aluminum pouch for 120 days @4ºC	Flour	76.39	3.96	Apparent			µg/g DW	Maize185	Ekpa O, Fogliano V, Linnemann A. Carotenoid stability and aroma retention during the post-harvest storage of biofortified maize. J Sci Food Agric. 2020.	https://onlinelibrary.wiley.com/doi/10.1002/jsfa.11039
Maize	PVA	Provitamin A	Pool 8A	Raw kernels (<11% moisture)	Milled-rotor (0.5 mm) + storage in aluminum pouch for 150 days @4ºC	Flour	72.23	0.06	Apparent			µg/g DW	Maize186	Ekpa O, Fogliano V, Linnemann A. Carotenoid stability and aroma retention during the post-harvest storage of biofortified maize. J Sci Food Agric. 2020.	https://onlinelibrary.wiley.com/doi/10.1002/jsfa.11039
Maize	PVA	Provitamin A	Pool 8A	Raw kernels (<11% moisture)	Milled-rotor (0.5 mm) + storage in aluminum pouch for 180 days @4ºC	Flour	77.81	0.33	Apparent			µg/g DW	Maize187	Ekpa O, Fogliano V, Linnemann A. Carotenoid stability and aroma retention during the post-harvest storage of biofortified maize. J Sci Food Agric. 2020.	https://onlinelibrary.wiley.com/doi/10.1002/jsfa.11039
Maize	PVA	Provitamin A	Pool 8A	Raw kernels (<11% moisture)	Milled-rotor (0.5 mm) + storage in laminated paper bag for 10 days @4ºC	Flour	78.55	1.25	Apparent			µg/g DW	Maize188	Ekpa O, Fogliano V, Linnemann A. Carotenoid stability and aroma retention during the post-harvest storage of biofortified maize. J Sci Food Agric. 2020.	https://onlinelibrary.wiley.com/doi/10.1002/jsfa.11039
Maize	PVA	Provitamin A	Pool 8A	Raw kernels (<11% moisture)	Milled-rotor (0.5 mm) + storage in laminated paper bag for 20 days @4ºC	Flour	69.88	1.57	Apparent			µg/g DW	Maize189	Ekpa O, Fogliano V, Linnemann A. Carotenoid stability and aroma retention during the post-harvest storage of biofortified maize. J Sci Food Agric. 2020.	https://onlinelibrary.wiley.com/doi/10.1002/jsfa.11039
Maize	PVA	Provitamin A	Pool 8A	Raw kernels (<11% moisture)	Milled-rotor (0.5 mm) + storage in laminated paper bag for 30 days @4ºC	Flour	67.44	3.15	Apparent			µg/g DW	Maize190	Ekpa O, Fogliano V, Linnemann A. Carotenoid stability and aroma retention during the post-harvest storage of biofortified maize. J Sci Food Agric. 2020.	https://onlinelibrary.wiley.com/doi/10.1002/jsfa.11039
Maize	PVA	Provitamin A	Pool 8A	Raw kernels (<11% moisture)	Milled-rotor (0.5 mm) + storage in laminated paper bag for 60 days @4ºC	Flour	55.13	10.67	Apparent			µg/g DW	Maize191	Ekpa O, Fogliano V, Linnemann A. Carotenoid stability and aroma retention during the post-harvest storage of biofortified maize. J Sci Food Agric. 2020.	https://onlinelibrary.wiley.com/doi/10.1002/jsfa.11039
Maize	PVA	Provitamin A	Pool 8A	Raw kernels (<11% moisture)	Milled-rotor (0.5 mm) + storage in laminated paper bag for 90 days @4ºC	Flour	62.49	5.61	Apparent			µg/g DW	Maize192	Ekpa O, Fogliano V, Linnemann A. Carotenoid stability and aroma retention during the post-harvest storage of biofortified maize. J Sci Food Agric. 2020.	https://onlinelibrary.wiley.com/doi/10.1002/jsfa.11039
Maize	PVA	Provitamin A	Pool 8A	Raw kernels (<11% moisture)	Milled-rotor (0.5 mm) + storage in laminated paper bag for 120 days @4ºC	Flour	57.56	0.30	Apparent			µg/g DW	Maize193	Ekpa O, Fogliano V, Linnemann A. Carotenoid stability and aroma retention during the post-harvest storage of biofortified maize. J Sci Food Agric. 2020.	https://onlinelibrary.wiley.com/doi/10.1002/jsfa.11039
Maize	PVA	Provitamin A	Pool 8A	Raw kernels (<11% moisture)	Milled-rotor (0.5 mm) + storage in laminated paper bag for 150 days @4ºC	Flour	59.98	6.46	Apparent			µg/g DW	Maize194	Ekpa O, Fogliano V, Linnemann A. Carotenoid stability and aroma retention during the post-harvest storage of biofortified maize. J Sci Food Agric. 2020.	https://onlinelibrary.wiley.com/doi/10.1002/jsfa.11039
Maize	PVA	Provitamin A	Pool 8A	Raw kernels (<11% moisture)	Milled-rotor (0.5 mm) + storage in laminated paper bag for 180 days @4ºC	Flour	55.94	7.06	Apparent			µg/g DW	Maize195	Ekpa O, Fogliano V, Linnemann A. Carotenoid stability and aroma retention during the post-harvest storage of biofortified maize. J Sci Food Agric. 2020.	https://onlinelibrary.wiley.com/doi/10.1002/jsfa.11039
Maize	PVA	Provitamin A	Pool 8A	Raw kernels (<11% moisture)	Milled-rotor (0.5 mm) + storage in double-layered polyethylene bag for 10 days @4ºC	Flour	71.06	2.00	Apparent			µg/g DW	Maize196	Ekpa O, Fogliano V, Linnemann A. Carotenoid stability and aroma retention during the post-harvest storage of biofortified maize. J Sci Food Agric. 2020.	https://onlinelibrary.wiley.com/doi/10.1002/jsfa.11039
Maize	PVA	Provitamin A	Pool 8A	Raw kernels (<11% moisture)	Milled-rotor (0.5 mm) + storage in double-layered polyethylene bag for 20 days @4ºC	Flour	69.09	5.95	Apparent			µg/g DW	Maize197	Ekpa O, Fogliano V, Linnemann A. Carotenoid stability and aroma retention during the post-harvest storage of biofortified maize. J Sci Food Agric. 2020.	https://onlinelibrary.wiley.com/doi/10.1002/jsfa.11039
Maize	PVA	Provitamin A	Pool 8A	Raw kernels (<11% moisture)	Milled-rotor (0.5 mm) + storage in double-layered polyethylene bag for 30 days @4ºC	Flour	81.49	1.19	Apparent			µg/g DW	Maize198	Ekpa O, Fogliano V, Linnemann A. Carotenoid stability and aroma retention during the post-harvest storage of biofortified maize. J Sci Food Agric. 2020.	https://onlinelibrary.wiley.com/doi/10.1002/jsfa.11039
Maize	PVA	Provitamin A	Pool 8A	Raw kernels (<11% moisture)	Milled-rotor (0.5 mm) + storage in double-layered polyethylene bag for 60 days @4ºC	Flour	71.90	7.95	Apparent			µg/g DW	Maize199	Ekpa O, Fogliano V, Linnemann A. Carotenoid stability and aroma retention during the post-harvest storage of biofortified maize. J Sci Food Agric. 2020.	https://onlinelibrary.wiley.com/doi/10.1002/jsfa.11039
Maize	PVA	Provitamin A	Pool 8A	Raw kernels (<11% moisture)	Milled-rotor (0.5 mm) + storage in double-layered polyethylene bag for 90 days @4ºC	Flour	74.21	1.08	Apparent			µg/g DW	Maize200	Ekpa O, Fogliano V, Linnemann A. Carotenoid stability and aroma retention during the post-harvest storage of biofortified maize. J Sci Food Agric. 2020.	https://onlinelibrary.wiley.com/doi/10.1002/jsfa.11039
Maize	PVA	Provitamin A	Pool 8A	Raw kernels (<11% moisture)	Milled-rotor (0.5 mm) + storage in double-layered polyethylene bag for 120 days @4ºC	Flour	79.11	3.50	Apparent			µg/g DW	Maize201	Ekpa O, Fogliano V, Linnemann A. Carotenoid stability and aroma retention during the post-harvest storage of biofortified maize. J Sci Food Agric. 2020.	https://onlinelibrary.wiley.com/doi/10.1002/jsfa.11039
Maize	PVA	Provitamin A	Pool 8A	Raw kernels (<11% moisture)	Milled-rotor (0.5 mm) + storage in double-layered polyethylene bag for 150 days @4ºC	Flour	72.14	2.80	Apparent			µg/g DW	Maize202	Ekpa O, Fogliano V, Linnemann A. Carotenoid stability and aroma retention during the post-harvest storage of biofortified maize. J Sci Food Agric. 2020.	https://onlinelibrary.wiley.com/doi/10.1002/jsfa.11039
Maize	PVA	Provitamin A	Pool 8A	Raw kernels (<11% moisture)	Milled-rotor (0.5 mm) + storage in double-layered polyethylene bag for 180 days @4ºC	Flour	60.97	6.27	Apparent			µg/g DW	Maize203	Ekpa O, Fogliano V, Linnemann A. Carotenoid stability and aroma retention during the post-harvest storage of biofortified maize. J Sci Food Agric. 2020.	https://onlinelibrary.wiley.com/doi/10.1002/jsfa.11039
Maize	PVA	Provitamin A	Pool 8A	Raw kernels (<11% moisture)	Milled-freezer (0.5 mm) + storage in aluminum pouch for 10 days @37ºC	Flour	69.54	6.76	Apparent			µg/g DW	Maize204	Ekpa O, Fogliano V, Linnemann A. Carotenoid stability and aroma retention during the post-harvest storage of biofortified maize. J Sci Food Agric. 2020.	https://onlinelibrary.wiley.com/doi/10.1002/jsfa.11039
Maize	PVA	Provitamin A	Pool 8A	Raw kernels (<11% moisture)	Milled-freezer (0.5 mm) + storage in aluminum pouch for 20 days @37ºC	Flour	59.14	1.60	Apparent			µg/g DW	Maize205	Ekpa O, Fogliano V, Linnemann A. Carotenoid stability and aroma retention during the post-harvest storage of biofortified maize. J Sci Food Agric. 2020.	https://onlinelibrary.wiley.com/doi/10.1002/jsfa.11039
Maize	PVA	Provitamin A	Pool 8A	Raw kernels (<11% moisture)	Milled-freezer (0.5 mm) + storage in aluminum pouch for 30 days @37ºC	Flour	67.17	1.08	Apparent			µg/g DW	Maize206	Ekpa O, Fogliano V, Linnemann A. Carotenoid stability and aroma retention during the post-harvest storage of biofortified maize. J Sci Food Agric. 2020.	https://onlinelibrary.wiley.com/doi/10.1002/jsfa.11039
Maize	PVA	Provitamin A	Pool 8A	Raw kernels (<11% moisture)	Milled-freezer (0.5 mm) + storage in aluminum pouch for 60 days @37ºC	Flour	64.26	2.57	Apparent			µg/g DW	Maize207	Ekpa O, Fogliano V, Linnemann A. Carotenoid stability and aroma retention during the post-harvest storage of biofortified maize. J Sci Food Agric. 2020.	https://onlinelibrary.wiley.com/doi/10.1002/jsfa.11039
Maize	PVA	Provitamin A	Pool 8A	Raw kernels (<11% moisture)	Milled-freezer (0.5 mm) + storage in aluminum pouch for 90 days @37ºC	Flour	34.90	0.54	Apparent			µg/g DW	Maize208	Ekpa O, Fogliano V, Linnemann A. Carotenoid stability and aroma retention during the post-harvest storage of biofortified maize. J Sci Food Agric. 2020.	https://onlinelibrary.wiley.com/doi/10.1002/jsfa.11039
Maize	PVA	Provitamin A	Pool 8A	Raw kernels (<11% moisture)	Milled-freezer (0.5 mm) + storage in aluminum pouch for 120 days @37ºC	Flour	44.96	2.51	Apparent			µg/g DW	Maize209	Ekpa O, Fogliano V, Linnemann A. Carotenoid stability and aroma retention during the post-harvest storage of biofortified maize. J Sci Food Agric. 2020.	https://onlinelibrary.wiley.com/doi/10.1002/jsfa.11039
Maize	PVA	Provitamin A	Pool 8A	Raw kernels (<11% moisture)	Milled-freezer (0.5 mm) + storage in aluminum pouch for 150 days @37ºC	Flour	44.85	0.62	Apparent			µg/g DW	Maize210	Ekpa O, Fogliano V, Linnemann A. Carotenoid stability and aroma retention during the post-harvest storage of biofortified maize. J Sci Food Agric. 2020.	https://onlinelibrary.wiley.com/doi/10.1002/jsfa.11039
Maize	PVA	Provitamin A	Pool 8A	Raw kernels (<11% moisture)	Milled-freezer (0.5 mm) + storage in aluminum pouch for 180 days @37ºC	Flour	50.51	2.56	Apparent			µg/g DW	Maize211	Ekpa O, Fogliano V, Linnemann A. Carotenoid stability and aroma retention during the post-harvest storage of biofortified maize. J Sci Food Agric. 2020.	https://onlinelibrary.wiley.com/doi/10.1002/jsfa.11039
Maize	PVA	Provitamin A	Pool 8A	Raw kernels (<11% moisture)	Milled-freezer (0.5 mm) + storage in laminated paper bag for 10 days @37ºC	Flour	69.55	0.09	Apparent			µg/g DW	Maize212	Ekpa O, Fogliano V, Linnemann A. Carotenoid stability and aroma retention during the post-harvest storage of biofortified maize. J Sci Food Agric. 2020.	https://onlinelibrary.wiley.com/doi/10.1002/jsfa.11039
Maize	PVA	Provitamin A	Pool 8A	Raw kernels (<11% moisture)	Milled-freezer (0.5 mm) + storage in laminated paper bag for 20 days @37ºC	Flour	59.14	4.18	Apparent			µg/g DW	Maize213	Ekpa O, Fogliano V, Linnemann A. Carotenoid stability and aroma retention during the post-harvest storage of biofortified maize. J Sci Food Agric. 2020.	https://onlinelibrary.wiley.com/doi/10.1002/jsfa.11039
Maize	PVA	Provitamin A	Pool 8A	Raw kernels (<11% moisture)	Milled-freezer (0.5 mm) + storage in laminated paper bag for 30 days @37ºC	Flour	55.06	2.40	Apparent			µg/g DW	Maize214	Ekpa O, Fogliano V, Linnemann A. Carotenoid stability and aroma retention during the post-harvest storage of biofortified maize. J Sci Food Agric. 2020.	https://onlinelibrary.wiley.com/doi/10.1002/jsfa.11039
Maize	PVA	Provitamin A	Pool 8A	Raw kernels (<11% moisture)	Milled-freezer (0.5 mm) + storage in laminated paper bag for 60 days @37ºC	Flour	36.15	0.85	Apparent			µg/g DW	Maize215	Ekpa O, Fogliano V, Linnemann A. Carotenoid stability and aroma retention during the post-harvest storage of biofortified maize. J Sci Food Agric. 2020.	https://onlinelibrary.wiley.com/doi/10.1002/jsfa.11039
Maize	PVA	Provitamin A	Pool 8A	Raw kernels (<11% moisture)	Milled-freezer (0.5 mm) + storage in laminated paper bag for 90 days @37ºC	Flour	29.59	4.67	Apparent			µg/g DW	Maize216	Ekpa O, Fogliano V, Linnemann A. Carotenoid stability and aroma retention during the post-harvest storage of biofortified maize. J Sci Food Agric. 2020.	https://onlinelibrary.wiley.com/doi/10.1002/jsfa.11039
Maize	PVA	Provitamin A	Pool 8A	Raw kernels (<11% moisture)	Milled-freezer (0.5 mm) + storage in laminated paper bag for 120 days @37ºC	Flour	26.63	0.94	Apparent			µg/g DW	Maize217	Ekpa O, Fogliano V, Linnemann A. Carotenoid stability and aroma retention during the post-harvest storage of biofortified maize. J Sci Food Agric. 2020.	https://onlinelibrary.wiley.com/doi/10.1002/jsfa.11039
Maize	PVA	Provitamin A	Pool 8A	Raw kernels (<11% moisture)	Milled-freezer (0.5 mm) + storage in laminated paper bag for 150 days @37ºC	Flour	18.31	0.05	Apparent			µg/g DW	Maize218	Ekpa O, Fogliano V, Linnemann A. Carotenoid stability and aroma retention during the post-harvest storage of biofortified maize. J Sci Food Agric. 2020.	https://onlinelibrary.wiley.com/doi/10.1002/jsfa.11039
Maize	PVA	Provitamin A	Pool 8A	Raw kernels (<11% moisture)	Milled-freezer (0.5 mm) + storage in laminated paper bag for 180 days @37ºC	Flour	14.36	0.14	Apparent			µg/g DW	Maize219	Ekpa O, Fogliano V, Linnemann A. Carotenoid stability and aroma retention during the post-harvest storage of biofortified maize. J Sci Food Agric. 2020.	https://onlinelibrary.wiley.com/doi/10.1002/jsfa.11039
Maize	PVA	Provitamin A	Pool 8A	Raw kernels (<11% moisture)	Milled-freezer (0.5 mm) + storage in double-layered polyethylene bag for 10 days @37ºC	Flour	81.99	3.38	Apparent			µg/g DW	Maize220	Ekpa O, Fogliano V, Linnemann A. Carotenoid stability and aroma retention during the post-harvest storage of biofortified maize. J Sci Food Agric. 2020.	https://onlinelibrary.wiley.com/doi/10.1002/jsfa.11039
Maize	PVA	Provitamin A	Pool 8A	Raw kernels (<11% moisture)	Milled-freezer (0.5 mm) + storage in double-layered polyethylene bag for 20 days @37ºC	Flour	69.05	0.11	Apparent			µg/g DW	Maize221	Ekpa O, Fogliano V, Linnemann A. Carotenoid stability and aroma retention during the post-harvest storage of biofortified maize. J Sci Food Agric. 2020.	https://onlinelibrary.wiley.com/doi/10.1002/jsfa.11039
Maize	PVA	Provitamin A	Pool 8A	Raw kernels (<11% moisture)	Milled-freezer (0.5 mm) + storage in double-layered polyethylene bag for 30 days @37ºC	Flour	69.00	2.27	Apparent			µg/g DW	Maize222	Ekpa O, Fogliano V, Linnemann A. Carotenoid stability and aroma retention during the post-harvest storage of biofortified maize. J Sci Food Agric. 2020.	https://onlinelibrary.wiley.com/doi/10.1002/jsfa.11039
Maize	PVA	Provitamin A	Pool 8A	Raw kernels (<11% moisture)	Milled-freezer (0.5 mm) + storage in double-layered polyethylene bag for 60 days @37ºC	Flour	58.03	0.28	Apparent			µg/g DW	Maize223	Ekpa O, Fogliano V, Linnemann A. Carotenoid stability and aroma retention during the post-harvest storage of biofortified maize. J Sci Food Agric. 2020.	https://onlinelibrary.wiley.com/doi/10.1002/jsfa.11039
Maize	PVA	Provitamin A	Pool 8A	Raw kernels (<11% moisture)	Milled-freezer (0.5 mm) + storage in double-layered polyethylene bag for 90 days @37ºC	Flour	38.10	0.55	Apparent			µg/g DW	Maize224	Ekpa O, Fogliano V, Linnemann A. Carotenoid stability and aroma retention during the post-harvest storage of biofortified maize. J Sci Food Agric. 2020.	https://onlinelibrary.wiley.com/doi/10.1002/jsfa.11039
Maize	PVA	Provitamin A	Pool 8A	Raw kernels (<11% moisture)	Milled-freezer (0.5 mm) + storage in double-layered polyethylene bag for 120 days @37ºC	Flour	33.35	2.42	Apparent			µg/g DW	Maize225	Ekpa O, Fogliano V, Linnemann A. Carotenoid stability and aroma retention during the post-harvest storage of biofortified maize. J Sci Food Agric. 2020.	https://onlinelibrary.wiley.com/doi/10.1002/jsfa.11039
Maize	PVA	Provitamin A	Pool 8A	Raw kernels (<11% moisture)	Milled-freezer (0.5 mm) + storage in double-layered polyethylene bag for 150 days @37ºC	Flour	30.78	0.19	Apparent			µg/g DW	Maize226	Ekpa O, Fogliano V, Linnemann A. Carotenoid stability and aroma retention during the post-harvest storage of biofortified maize. J Sci Food Agric. 2020.	https://onlinelibrary.wiley.com/doi/10.1002/jsfa.11039
Maize	PVA	Provitamin A	Pool 8A	Raw kernels (<11% moisture)	Milled-freezer (0.5 mm) + storage in double-layered polyethylene bag for 180 days @37ºC	Flour	32.73	0.33	Apparent			µg/g DW	Maize227	Ekpa O, Fogliano V, Linnemann A. Carotenoid stability and aroma retention during the post-harvest storage of biofortified maize. J Sci Food Agric. 2020.	https://onlinelibrary.wiley.com/doi/10.1002/jsfa.11039
Maize	PVA	Provitamin A	Pool 8A	Raw kernels (<11% moisture)	Milled-rotor (0.5 mm) + storage in aluminum pouch for 10 days @37ºC	Flour	56.95	0.64	Apparent			µg/g DW	Maize228	Ekpa O, Fogliano V, Linnemann A. Carotenoid stability and aroma retention during the post-harvest storage of biofortified maize. J Sci Food Agric. 2020.	https://onlinelibrary.wiley.com/doi/10.1002/jsfa.11039
Maize	PVA	Provitamin A	Pool 8A	Raw kernels (<11% moisture)	Milled-rotor (0.5 mm) + storage in aluminum pouch for 20 days @37ºC	Flour	54.20	9.61	Apparent			µg/g DW	Maize229	Ekpa O, Fogliano V, Linnemann A. Carotenoid stability and aroma retention during the post-harvest storage of biofortified maize. J Sci Food Agric. 2020.	https://onlinelibrary.wiley.com/doi/10.1002/jsfa.11039
Maize	PVA	Provitamin A	Pool 8A	Raw kernels (<11% moisture)	Milled-rotor (0.5 mm) + storage in aluminum pouch for 30 days @37ºC	Flour	40.97	12.19	Apparent			µg/g DW	Maize230	Ekpa O, Fogliano V, Linnemann A. Carotenoid stability and aroma retention during the post-harvest storage of biofortified maize. J Sci Food Agric. 2020.	https://onlinelibrary.wiley.com/doi/10.1002/jsfa.11039
Maize	PVA	Provitamin A	Pool 8A	Raw kernels (<11% moisture)	Milled-rotor (0.5 mm) + storage in aluminum pouch for 60 days @37ºC	Flour	38.73	6.88	Apparent			µg/g DW	Maize231	Ekpa O, Fogliano V, Linnemann A. Carotenoid stability and aroma retention during the post-harvest storage of biofortified maize. J Sci Food Agric. 2020.	https://onlinelibrary.wiley.com/doi/10.1002/jsfa.11039
Maize	PVA	Provitamin A	Pool 8A	Raw kernels (<11% moisture)	Milled-rotor (0.5 mm) + storage in aluminum pouch for 90 days @37ºC	Flour	50.35	0.30	Apparent			µg/g DW	Maize232	Ekpa O, Fogliano V, Linnemann A. Carotenoid stability and aroma retention during the post-harvest storage of biofortified maize. J Sci Food Agric. 2020.	https://onlinelibrary.wiley.com/doi/10.1002/jsfa.11039
Maize	PVA	Provitamin A	Pool 8A	Raw kernels (<11% moisture)	Milled-rotor (0.5 mm) + storage in aluminum pouch for 120 days @37ºC	Flour	41.45	1.34	Apparent			µg/g DW	Maize233	Ekpa O, Fogliano V, Linnemann A. Carotenoid stability and aroma retention during the post-harvest storage of biofortified maize. J Sci Food Agric. 2020.	https://onlinelibrary.wiley.com/doi/10.1002/jsfa.11039
Maize	PVA	Provitamin A	Pool 8A	Raw kernels (<11% moisture)	Milled-rotor (0.5 mm) + storage in aluminum pouch for 150 days @37ºC	Flour	39.17	0.14	Apparent			µg/g DW	Maize234	Ekpa O, Fogliano V, Linnemann A. Carotenoid stability and aroma retention during the post-harvest storage of biofortified maize. J Sci Food Agric. 2020.	https://onlinelibrary.wiley.com/doi/10.1002/jsfa.11039
Maize	PVA	Provitamin A	Pool 8A	Raw kernels (<11% moisture)	Milled-rotor (0.5 mm) + storage in aluminum pouch for 180 days @37ºC	Flour	38.54	1.33	Apparent			µg/g DW	Maize235	Ekpa O, Fogliano V, Linnemann A. Carotenoid stability and aroma retention during the post-harvest storage of biofortified maize. J Sci Food Agric. 2020.	https://onlinelibrary.wiley.com/doi/10.1002/jsfa.11039
Maize	PVA	Provitamin A	Pool 8A	Raw kernels (<11% moisture)	Milled-rotor (0.5 mm) + storage in laminated paper bag for 10 days @37ºC	Flour	55.81	2.07	Apparent			µg/g DW	Maize236	Ekpa O, Fogliano V, Linnemann A. Carotenoid stability and aroma retention during the post-harvest storage of biofortified maize. J Sci Food Agric. 2020.	https://onlinelibrary.wiley.com/doi/10.1002/jsfa.11039
Maize	PVA	Provitamin A	Pool 8A	Raw kernels (<11% moisture)	Milled-rotor (0.5 mm) + storage in laminated paper bag for 20 days @37ºC	Flour	47.13	3.66	Apparent			µg/g DW	Maize237	Ekpa O, Fogliano V, Linnemann A. Carotenoid stability and aroma retention during the post-harvest storage of biofortified maize. J Sci Food Agric. 2020.	https://onlinelibrary.wiley.com/doi/10.1002/jsfa.11039
Maize	PVA	Provitamin A	Pool 8A	Raw kernels (<11% moisture)	Milled-rotor (0.5 mm) + storage in laminated paper bag for 30 days @37ºC	Flour	44.25	2.13	Apparent			µg/g DW	Maize238	Ekpa O, Fogliano V, Linnemann A. Carotenoid stability and aroma retention during the post-harvest storage of biofortified maize. J Sci Food Agric. 2020.	https://onlinelibrary.wiley.com/doi/10.1002/jsfa.11039
Maize	PVA	Provitamin A	Pool 8A	Raw kernels (<11% moisture)	Milled-rotor (0.5 mm) + storage in laminated paper bag for 60 days @37ºC	Flour	24.91	3.40	Apparent			µg/g DW	Maize239	Ekpa O, Fogliano V, Linnemann A. Carotenoid stability and aroma retention during the post-harvest storage of biofortified maize. J Sci Food Agric. 2020.	https://onlinelibrary.wiley.com/doi/10.1002/jsfa.11039
Maize	PVA	Provitamin A	Pool 8A	Raw kernels (<11% moisture)	Milled-rotor (0.5 mm) + storage in laminated paper bag for 90 days @37ºC	Flour	24.73	0.64	Apparent			µg/g DW	Maize240	Ekpa O, Fogliano V, Linnemann A. Carotenoid stability and aroma retention during the post-harvest storage of biofortified maize. J Sci Food Agric. 2020.	https://onlinelibrary.wiley.com/doi/10.1002/jsfa.11039
Maize	PVA	Provitamin A	Pool 8A	Raw kernels (<11% moisture)	Milled-rotor (0.5 mm) + storage in laminated paper bag for 120 days @37ºC	Flour	22.61	1.41	Apparent			µg/g DW	Maize241	Ekpa O, Fogliano V, Linnemann A. Carotenoid stability and aroma retention during the post-harvest storage of biofortified maize. J Sci Food Agric. 2020.	https://onlinelibrary.wiley.com/doi/10.1002/jsfa.11039
Maize	PVA	Provitamin A	Pool 8A	Raw kernels (<11% moisture)	Milled-rotor (0.5 mm) + storage in laminated paper bag for 150 days @37ºC	Flour	21.64	1.63	Apparent			µg/g DW	Maize242	Ekpa O, Fogliano V, Linnemann A. Carotenoid stability and aroma retention during the post-harvest storage of biofortified maize. J Sci Food Agric. 2020.	https://onlinelibrary.wiley.com/doi/10.1002/jsfa.11039
Maize	PVA	Provitamin A	Pool 8A	Raw kernels (<11% moisture)	Milled-rotor (0.5 mm) + storage in laminated paper bag for 180 days @37ºC	Flour	21.20	1.46	Apparent			µg/g DW	Maize243	Ekpa O, Fogliano V, Linnemann A. Carotenoid stability and aroma retention during the post-harvest storage of biofortified maize. J Sci Food Agric. 2020.	https://onlinelibrary.wiley.com/doi/10.1002/jsfa.11039
Maize	PVA	Provitamin A	Pool 8A	Raw kernels (<11% moisture)	Milled-rotor (0.5 mm) + storage in double-layered polyethylene bag for 10 days @37ºC	Flour	68.45	3.84	Apparent			µg/g DW	Maize244	Ekpa O, Fogliano V, Linnemann A. Carotenoid stability and aroma retention during the post-harvest storage of biofortified maize. J Sci Food Agric. 2020.	https://onlinelibrary.wiley.com/doi/10.1002/jsfa.11039
Maize	PVA	Provitamin A	Pool 8A	Raw kernels (<11% moisture)	Milled-rotor (0.5 mm) + storage in double-layered polyethylene bag for 20 days @37ºC	Flour	66.18	4.53	Apparent			µg/g DW	Maize245	Ekpa O, Fogliano V, Linnemann A. Carotenoid stability and aroma retention during the post-harvest storage of biofortified maize. J Sci Food Agric. 2020.	https://onlinelibrary.wiley.com/doi/10.1002/jsfa.11039
Maize	PVA	Provitamin A	Pool 8A	Raw kernels (<11% moisture)	Milled-rotor (0.5 mm) + storage in double-layered polyethylene bag for 30 days @37ºC	Flour	51.04	6.46	Apparent			µg/g DW	Maize246	Ekpa O, Fogliano V, Linnemann A. Carotenoid stability and aroma retention during the post-harvest storage of biofortified maize. J Sci Food Agric. 2020.	https://onlinelibrary.wiley.com/doi/10.1002/jsfa.11039
Maize	PVA	Provitamin A	Pool 8A	Raw kernels (<11% moisture)	Milled-rotor (0.5 mm) + storage in double-layered polyethylene bag for 60 days @37ºC	Flour	46.58	11.28	Apparent			µg/g DW	Maize247	Ekpa O, Fogliano V, Linnemann A. Carotenoid stability and aroma retention during the post-harvest storage of biofortified maize. J Sci Food Agric. 2020.	https://onlinelibrary.wiley.com/doi/10.1002/jsfa.11039
Maize	PVA	Provitamin A	Pool 8A	Raw kernels (<11% moisture)	Milled-rotor (0.5 mm) + storage in double-layered polyethylene bag for 90 days @37ºC	Flour	52.08	1.56	Apparent			µg/g DW	Maize248	Ekpa O, Fogliano V, Linnemann A. Carotenoid stability and aroma retention during the post-harvest storage of biofortified maize. J Sci Food Agric. 2020.	https://onlinelibrary.wiley.com/doi/10.1002/jsfa.11039
Maize	PVA	Provitamin A	Pool 8A	Raw kernels (<11% moisture)	Milled-rotor (0.5 mm) + storage in double-layered polyethylene bag for 120 days @37ºC	Flour	49.83	1.23	Apparent			µg/g DW	Maize249	Ekpa O, Fogliano V, Linnemann A. Carotenoid stability and aroma retention during the post-harvest storage of biofortified maize. J Sci Food Agric. 2020.	https://onlinelibrary.wiley.com/doi/10.1002/jsfa.11039
Maize	PVA	Provitamin A	Pool 8A	Raw kernels (<11% moisture)	Milled-rotor (0.5 mm) + storage in double-layered polyethylene bag for 150 days @37ºC	Flour	47.15	1.40	Apparent			µg/g DW	Maize250	Ekpa O, Fogliano V, Linnemann A. Carotenoid stability and aroma retention during the post-harvest storage of biofortified maize. J Sci Food Agric. 2020.	https://onlinelibrary.wiley.com/doi/10.1002/jsfa.11039
Maize	PVA	Provitamin A	Pool 8A	Raw kernels (<11% moisture)	Milled-rotor (0.5 mm) + storage in double-layered polyethylene bag for 180 days @37ºC	Flour	45.37	1.51	Apparent			µg/g DW	Maize251	Ekpa O, Fogliano V, Linnemann A. Carotenoid stability and aroma retention during the post-harvest storage of biofortified maize. J Sci Food Agric. 2020.	https://onlinelibrary.wiley.com/doi/10.1002/jsfa.11039
Maize	TCC	Total carotenoid content	Pool 8A	Raw kernels (<11% moisture)	Milled-freezer (0.5 mm) + storage in aluminum pouch for 10 days @4ºC	Flour	64.06	0.57	Apparent			µg/g DW	Maize252	Ekpa O, Fogliano V, Linnemann A. Carotenoid stability and aroma retention during the post-harvest storage of biofortified maize. J Sci Food Agric. 2020.	https://onlinelibrary.wiley.com/doi/10.1002/jsfa.11039
Maize	TCC	Total carotenoid content	Pool 8A	Raw kernels (<11% moisture)	Milled-freezer (0.5 mm) + storage in aluminum pouch for 20 days @4ºC	Flour	61.30	0.32	Apparent			µg/g DW	Maize253	Ekpa O, Fogliano V, Linnemann A. Carotenoid stability and aroma retention during the post-harvest storage of biofortified maize. J Sci Food Agric. 2020.	https://onlinelibrary.wiley.com/doi/10.1002/jsfa.11039
Maize	TCC	Total carotenoid content	Pool 8A	Raw kernels (<11% moisture)	Milled-freezer (0.5 mm) + storage in aluminum pouch for 30 days @4ºC	Flour	57.20	4.59	Apparent			µg/g DW	Maize254	Ekpa O, Fogliano V, Linnemann A. Carotenoid stability and aroma retention during the post-harvest storage of biofortified maize. J Sci Food Agric. 2020.	https://onlinelibrary.wiley.com/doi/10.1002/jsfa.11039
Maize	TCC	Total carotenoid content	Pool 8A	Raw kernels (<11% moisture)	Milled-freezer (0.5 mm) + storage in aluminum pouch for 60 days @4ºC	Flour	76.25	8.68	Apparent			µg/g DW	Maize255	Ekpa O, Fogliano V, Linnemann A. Carotenoid stability and aroma retention during the post-harvest storage of biofortified maize. J Sci Food Agric. 2020.	https://onlinelibrary.wiley.com/doi/10.1002/jsfa.11039
Maize	TCC	Total carotenoid content	Pool 8A	Raw kernels (<11% moisture)	Milled-freezer (0.5 mm) + storage in aluminum pouch for 90 days @4ºC	Flour	54.99	2.24	Apparent			µg/g DW	Maize256	Ekpa O, Fogliano V, Linnemann A. Carotenoid stability and aroma retention during the post-harvest storage of biofortified maize. J Sci Food Agric. 2020.	https://onlinelibrary.wiley.com/doi/10.1002/jsfa.11039
Maize	TCC	Total carotenoid content	Pool 8A	Raw kernels (<11% moisture)	Milled-freezer (0.5 mm) + storage in aluminum pouch for 120 days @4ºC	Flour	63.64	1.85	Apparent			µg/g DW	Maize257	Ekpa O, Fogliano V, Linnemann A. Carotenoid stability and aroma retention during the post-harvest storage of biofortified maize. J Sci Food Agric. 2020.	https://onlinelibrary.wiley.com/doi/10.1002/jsfa.11039
Maize	TCC	Total carotenoid content	Pool 8A	Raw kernels (<11% moisture)	Milled-freezer (0.5 mm) + storage in aluminum pouch for 150 days @4ºC	Flour	57.75	1.21	Apparent			µg/g DW	Maize258	Ekpa O, Fogliano V, Linnemann A. Carotenoid stability and aroma retention during the post-harvest storage of biofortified maize. J Sci Food Agric. 2020.	https://onlinelibrary.wiley.com/doi/10.1002/jsfa.11039
Maize	TCC	Total carotenoid content	Pool 8A	Raw kernels (<11% moisture)	Milled-freezer (0.5 mm) + storage in aluminum pouch for 180 days @4ºC	Flour	55.20	3.38	Apparent			µg/g DW	Maize259	Ekpa O, Fogliano V, Linnemann A. Carotenoid stability and aroma retention during the post-harvest storage of biofortified maize. J Sci Food Agric. 2020.	https://onlinelibrary.wiley.com/doi/10.1002/jsfa.11039
Maize	TCC	Total carotenoid content	Pool 8A	Raw kernels (<11% moisture)	Milled-freezer (0.5 mm) + storage in laminated paper bag for 10 days @4ºC	Flour	62.76	3.26	Apparent			µg/g DW	Maize260	Ekpa O, Fogliano V, Linnemann A. Carotenoid stability and aroma retention during the post-harvest storage of biofortified maize. J Sci Food Agric. 2020.	https://onlinelibrary.wiley.com/doi/10.1002/jsfa.11039
Maize	TCC	Total carotenoid content	Pool 8A	Raw kernels (<11% moisture)	Milled-freezer (0.5 mm) + storage in laminated paper bag for 20 days @4ºC	Flour	53.47	3.77	Apparent			µg/g DW	Maize261	Ekpa O, Fogliano V, Linnemann A. Carotenoid stability and aroma retention during the post-harvest storage of biofortified maize. J Sci Food Agric. 2020.	https://onlinelibrary.wiley.com/doi/10.1002/jsfa.11039
Maize	TCC	Total carotenoid content	Pool 8A	Raw kernels (<11% moisture)	Milled-freezer (0.5 mm) + storage in laminated paper bag for 30 days @4ºC	Flour	54.34	0.30	Apparent			µg/g DW	Maize262	Ekpa O, Fogliano V, Linnemann A. Carotenoid stability and aroma retention during the post-harvest storage of biofortified maize. J Sci Food Agric. 2020.	https://onlinelibrary.wiley.com/doi/10.1002/jsfa.11039
Maize	TCC	Total carotenoid content	Pool 8A	Raw kernels (<11% moisture)	Milled-freezer (0.5 mm) + storage in laminated paper bag for 60 days @4ºC	Flour	70.79	0.68	Apparent			µg/g DW	Maize263	Ekpa O, Fogliano V, Linnemann A. Carotenoid stability and aroma retention during the post-harvest storage of biofortified maize. J Sci Food Agric. 2020.	https://onlinelibrary.wiley.com/doi/10.1002/jsfa.11039
Maize	TCC	Total carotenoid content	Pool 8A	Raw kernels (<11% moisture)	Milled-freezer (0.5 mm) + storage in laminated paper bag for 90 days @4ºC	Flour	54.22	1.34	Apparent			µg/g DW	Maize264	Ekpa O, Fogliano V, Linnemann A. Carotenoid stability and aroma retention during the post-harvest storage of biofortified maize. J Sci Food Agric. 2020.	https://onlinelibrary.wiley.com/doi/10.1002/jsfa.11039
Maize	TCC	Total carotenoid content	Pool 8A	Raw kernels (<11% moisture)	Milled-freezer (0.5 mm) + storage in laminated paper bag for 120 days @4ºC	Flour	48.14	3.55	Apparent			µg/g DW	Maize265	Ekpa O, Fogliano V, Linnemann A. Carotenoid stability and aroma retention during the post-harvest storage of biofortified maize. J Sci Food Agric. 2020.	https://onlinelibrary.wiley.com/doi/10.1002/jsfa.11039
Maize	TCC	Total carotenoid content	Pool 8A	Raw kernels (<11% moisture)	Milled-freezer (0.5 mm) + storage in laminated paper bag for 150 days @4ºC	Flour	53.28	0.06	Apparent			µg/g DW	Maize266	Ekpa O, Fogliano V, Linnemann A. Carotenoid stability and aroma retention during the post-harvest storage of biofortified maize. J Sci Food Agric. 2020.	https://onlinelibrary.wiley.com/doi/10.1002/jsfa.11039
Maize	TCC	Total carotenoid content	Pool 8A	Raw kernels (<11% moisture)	Milled-freezer (0.5 mm) + storage in laminated paper bag for 180 days @4ºC	Flour	53.02	0.45	Apparent			µg/g DW	Maize267	Ekpa O, Fogliano V, Linnemann A. Carotenoid stability and aroma retention during the post-harvest storage of biofortified maize. J Sci Food Agric. 2020.	https://onlinelibrary.wiley.com/doi/10.1002/jsfa.11039
Maize	TCC	Total carotenoid content	Pool 8A	Raw kernels (<11% moisture)	Milled-freezer (0.5 mm) + storage in double-layered polyethylene bag for 10 days @4ºC	Flour	69.29	0.56	Apparent			µg/g DW	Maize268	Ekpa O, Fogliano V, Linnemann A. Carotenoid stability and aroma retention during the post-harvest storage of biofortified maize. J Sci Food Agric. 2020.	https://onlinelibrary.wiley.com/doi/10.1002/jsfa.11039
Maize	TCC	Total carotenoid content	Pool 8A	Raw kernels (<11% moisture)	Milled-freezer (0.5 mm) + storage in double-layered polyethylene bag for 20 days @4ºC	Flour	63.01	0.09	Apparent			µg/g DW	Maize269	Ekpa O, Fogliano V, Linnemann A. Carotenoid stability and aroma retention during the post-harvest storage of biofortified maize. J Sci Food Agric. 2020.	https://onlinelibrary.wiley.com/doi/10.1002/jsfa.11039
Maize	TCC	Total carotenoid content	Pool 8A	Raw kernels (<11% moisture)	Milled-freezer (0.5 mm) + storage in double-layered polyethylene bag for 30 days @4ºC	Flour	67.34	0.97	Apparent			µg/g DW	Maize270	Ekpa O, Fogliano V, Linnemann A. Carotenoid stability and aroma retention during the post-harvest storage of biofortified maize. J Sci Food Agric. 2020.	https://onlinelibrary.wiley.com/doi/10.1002/jsfa.11039
Maize	TCC	Total carotenoid content	Pool 8A	Raw kernels (<11% moisture)	Milled-freezer (0.5 mm) + storage in double-layered polyethylene bag for 60 days @4ºC	Flour	73.29	2.90	Apparent			µg/g DW	Maize271	Ekpa O, Fogliano V, Linnemann A. Carotenoid stability and aroma retention during the post-harvest storage of biofortified maize. J Sci Food Agric. 2020.	https://onlinelibrary.wiley.com/doi/10.1002/jsfa.11039
Maize	TCC	Total carotenoid content	Pool 8A	Raw kernels (<11% moisture)	Milled-freezer (0.5 mm) + storage in double-layered polyethylene bag for 90 days @4ºC	Flour	69.78	2.76	Apparent			µg/g DW	Maize272	Ekpa O, Fogliano V, Linnemann A. Carotenoid stability and aroma retention during the post-harvest storage of biofortified maize. J Sci Food Agric. 2020.	https://onlinelibrary.wiley.com/doi/10.1002/jsfa.11039
Maize	TCC	Total carotenoid content	Pool 8A	Raw kernels (<11% moisture)	Milled-freezer (0.5 mm) + storage in double-layered polyethylene bag for 120 days @4ºC	Flour	66.01	3.92	Apparent			µg/g DW	Maize273	Ekpa O, Fogliano V, Linnemann A. Carotenoid stability and aroma retention during the post-harvest storage of biofortified maize. J Sci Food Agric. 2020.	https://onlinelibrary.wiley.com/doi/10.1002/jsfa.11039
Maize	TCC	Total carotenoid content	Pool 8A	Raw kernels (<11% moisture)	Milled-freezer (0.5 mm) + storage in double-layered polyethylene bag for 150 days @4ºC	Flour	66.19	1.17	Apparent			µg/g DW	Maize274	Ekpa O, Fogliano V, Linnemann A. Carotenoid stability and aroma retention during the post-harvest storage of biofortified maize. J Sci Food Agric. 2020.	https://onlinelibrary.wiley.com/doi/10.1002/jsfa.11039
Maize	TCC	Total carotenoid content	Pool 8A	Raw kernels (<11% moisture)	Milled-freezer (0.5 mm) + storage in double-layered polyethylene bag for 180 days @4ºC	Flour	67.17	0.33	Apparent			µg/g DW	Maize275	Ekpa O, Fogliano V, Linnemann A. Carotenoid stability and aroma retention during the post-harvest storage of biofortified maize. J Sci Food Agric. 2020.	https://onlinelibrary.wiley.com/doi/10.1002/jsfa.11039
Maize	TCC	Total carotenoid content	Pool 8A	Raw kernels (<11% moisture)	Milled-rotor (0.5 mm) + storage in aluminum pouch for 10 days @4ºC	Flour	80.05	1.70	Apparent			µg/g DW	Maize276	Ekpa O, Fogliano V, Linnemann A. Carotenoid stability and aroma retention during the post-harvest storage of biofortified maize. J Sci Food Agric. 2020.	https://onlinelibrary.wiley.com/doi/10.1002/jsfa.11039
Maize	TCC	Total carotenoid content	Pool 8A	Raw kernels (<11% moisture)	Milled-rotor (0.5 mm) + storage in aluminum pouch for 20 days @4ºC	Flour	79.10	0.54	Apparent			µg/g DW	Maize277	Ekpa O, Fogliano V, Linnemann A. Carotenoid stability and aroma retention during the post-harvest storage of biofortified maize. J Sci Food Agric. 2020.	https://onlinelibrary.wiley.com/doi/10.1002/jsfa.11039
Maize	TCC	Total carotenoid content	Pool 8A	Raw kernels (<11% moisture)	Milled-rotor (0.5 mm) + storage in aluminum pouch for 30 days @4ºC	Flour	76.77	1.40	Apparent			µg/g DW	Maize278	Ekpa O, Fogliano V, Linnemann A. Carotenoid stability and aroma retention during the post-harvest storage of biofortified maize. J Sci Food Agric. 2020.	https://onlinelibrary.wiley.com/doi/10.1002/jsfa.11039
Maize	TCC	Total carotenoid content	Pool 8A	Raw kernels (<11% moisture)	Milled-rotor (0.5 mm) + storage in aluminum pouch for 60 days @4ºC	Flour	75.07	4.56	Apparent			µg/g DW	Maize279	Ekpa O, Fogliano V, Linnemann A. Carotenoid stability and aroma retention during the post-harvest storage of biofortified maize. J Sci Food Agric. 2020.	https://onlinelibrary.wiley.com/doi/10.1002/jsfa.11039
Maize	TCC	Total carotenoid content	Pool 8A	Raw kernels (<11% moisture)	Milled-rotor (0.5 mm) + storage in aluminum pouch for 90 days @4ºC	Flour	70.47	0.98	Apparent			µg/g DW	Maize280	Ekpa O, Fogliano V, Linnemann A. Carotenoid stability and aroma retention during the post-harvest storage of biofortified maize. J Sci Food Agric. 2020.	https://onlinelibrary.wiley.com/doi/10.1002/jsfa.11039
Maize	TCC	Total carotenoid content	Pool 8A	Raw kernels (<11% moisture)	Milled-rotor (0.5 mm) + storage in aluminum pouch for 120 days @4ºC	Flour	72.00	1.13	Apparent			µg/g DW	Maize281	Ekpa O, Fogliano V, Linnemann A. Carotenoid stability and aroma retention during the post-harvest storage of biofortified maize. J Sci Food Agric. 2020.	https://onlinelibrary.wiley.com/doi/10.1002/jsfa.11039
Maize	TCC	Total carotenoid content	Pool 8A	Raw kernels (<11% moisture)	Milled-rotor (0.5 mm) + storage in aluminum pouch for 150 days @4ºC	Flour	70.23	0.39	Apparent			µg/g DW	Maize282	Ekpa O, Fogliano V, Linnemann A. Carotenoid stability and aroma retention during the post-harvest storage of biofortified maize. J Sci Food Agric. 2020.	https://onlinelibrary.wiley.com/doi/10.1002/jsfa.11039
Maize	TCC	Total carotenoid content	Pool 8A	Raw kernels (<11% moisture)	Milled-rotor (0.5 mm) + storage in aluminum pouch for 180 days @4ºC	Flour	73.90	2.52	Apparent			µg/g DW	Maize283	Ekpa O, Fogliano V, Linnemann A. Carotenoid stability and aroma retention during the post-harvest storage of biofortified maize. J Sci Food Agric. 2020.	https://onlinelibrary.wiley.com/doi/10.1002/jsfa.11039
Maize	TCC	Total carotenoid content	Pool 8A	Raw kernels (<11% moisture)	Milled-rotor (0.5 mm) + storage in laminated paper bag for 10 days @4ºC	Flour	75.35	0.11	Apparent			µg/g DW	Maize284	Ekpa O, Fogliano V, Linnemann A. Carotenoid stability and aroma retention during the post-harvest storage of biofortified maize. J Sci Food Agric. 2020.	https://onlinelibrary.wiley.com/doi/10.1002/jsfa.11039
Maize	TCC	Total carotenoid content	Pool 8A	Raw kernels (<11% moisture)	Milled-rotor (0.5 mm) + storage in laminated paper bag for 20 days @4ºC	Flour	69.95	1.53	Apparent			µg/g DW	Maize285	Ekpa O, Fogliano V, Linnemann A. Carotenoid stability and aroma retention during the post-harvest storage of biofortified maize. J Sci Food Agric. 2020.	https://onlinelibrary.wiley.com/doi/10.1002/jsfa.11039
Maize	TCC	Total carotenoid content	Pool 8A	Raw kernels (<11% moisture)	Milled-rotor (0.5 mm) + storage in laminated paper bag for 30 days @4ºC	Flour	69.45	0.20	Apparent			µg/g DW	Maize286	Ekpa O, Fogliano V, Linnemann A. Carotenoid stability and aroma retention during the post-harvest storage of biofortified maize. J Sci Food Agric. 2020.	https://onlinelibrary.wiley.com/doi/10.1002/jsfa.11039
Maize	TCC	Total carotenoid content	Pool 8A	Raw kernels (<11% moisture)	Milled-rotor (0.5 mm) + storage in laminated paper bag for 60 days @4ºC	Flour	59.39	12.29	Apparent			µg/g DW	Maize287	Ekpa O, Fogliano V, Linnemann A. Carotenoid stability and aroma retention during the post-harvest storage of biofortified maize. J Sci Food Agric. 2020.	https://onlinelibrary.wiley.com/doi/10.1002/jsfa.11039
Maize	TCC	Total carotenoid content	Pool 8A	Raw kernels (<11% moisture)	Milled-rotor (0.5 mm) + storage in laminated paper bag for 90 days @4ºC	Flour	63.67	4.13	Apparent			µg/g DW	Maize288	Ekpa O, Fogliano V, Linnemann A. Carotenoid stability and aroma retention during the post-harvest storage of biofortified maize. J Sci Food Agric. 2020.	https://onlinelibrary.wiley.com/doi/10.1002/jsfa.11039
Maize	TCC	Total carotenoid content	Pool 8A	Raw kernels (<11% moisture)	Milled-rotor (0.5 mm) + storage in laminated paper bag for 120 days @4ºC	Flour	62.42	2.74	Apparent			µg/g DW	Maize289	Ekpa O, Fogliano V, Linnemann A. Carotenoid stability and aroma retention during the post-harvest storage of biofortified maize. J Sci Food Agric. 2020.	https://onlinelibrary.wiley.com/doi/10.1002/jsfa.11039
Maize	TCC	Total carotenoid content	Pool 8A	Raw kernels (<11% moisture)	Milled-rotor (0.5 mm) + storage in laminated paper bag for 150 days @4ºC	Flour	62.15	4.97	Apparent			µg/g DW	Maize290	Ekpa O, Fogliano V, Linnemann A. Carotenoid stability and aroma retention during the post-harvest storage of biofortified maize. J Sci Food Agric. 2020.	https://onlinelibrary.wiley.com/doi/10.1002/jsfa.11039
Maize	TCC	Total carotenoid content	Pool 8A	Raw kernels (<11% moisture)	Milled-rotor (0.5 mm) + storage in laminated paper bag for 180 days @4ºC	Flour	57.11	4.87	Apparent			µg/g DW	Maize291	Ekpa O, Fogliano V, Linnemann A. Carotenoid stability and aroma retention during the post-harvest storage of biofortified maize. J Sci Food Agric. 2020.	https://onlinelibrary.wiley.com/doi/10.1002/jsfa.11039
Maize	TCC	Total carotenoid content	Pool 8A	Raw kernels (<11% moisture)	Milled-rotor (0.5 mm) + storage in double-layered polyethylene bag for 10 days @4ºC	Flour	68.99	1.51	Apparent			µg/g DW	Maize292	Ekpa O, Fogliano V, Linnemann A. Carotenoid stability and aroma retention during the post-harvest storage of biofortified maize. J Sci Food Agric. 2020.	https://onlinelibrary.wiley.com/doi/10.1002/jsfa.11039
Maize	TCC	Total carotenoid content	Pool 8A	Raw kernels (<11% moisture)	Milled-rotor (0.5 mm) + storage in double-layered polyethylene bag for 20 days @4ºC	Flour	65.70	4.33	Apparent			µg/g DW	Maize293	Ekpa O, Fogliano V, Linnemann A. Carotenoid stability and aroma retention during the post-harvest storage of biofortified maize. J Sci Food Agric. 2020.	https://onlinelibrary.wiley.com/doi/10.1002/jsfa.11039
Maize	TCC	Total carotenoid content	Pool 8A	Raw kernels (<11% moisture)	Milled-rotor (0.5 mm) + storage in double-layered polyethylene bag for 30 days @4ºC	Flour	73.92	3.93	Apparent			µg/g DW	Maize294	Ekpa O, Fogliano V, Linnemann A. Carotenoid stability and aroma retention during the post-harvest storage of biofortified maize. J Sci Food Agric. 2020.	https://onlinelibrary.wiley.com/doi/10.1002/jsfa.11039
Maize	TCC	Total carotenoid content	Pool 8A	Raw kernels (<11% moisture)	Milled-rotor (0.5 mm) + storage in double-layered polyethylene bag for 60 days @4ºC	Flour	70.97	9.60	Apparent			µg/g DW	Maize295	Ekpa O, Fogliano V, Linnemann A. Carotenoid stability and aroma retention during the post-harvest storage of biofortified maize. J Sci Food Agric. 2020.	https://onlinelibrary.wiley.com/doi/10.1002/jsfa.11039
Maize	TCC	Total carotenoid content	Pool 8A	Raw kernels (<11% moisture)	Milled-rotor (0.5 mm) + storage in double-layered polyethylene bag for 90 days @4ºC	Flour	68.68	0.44	Apparent			µg/g DW	Maize296	Ekpa O, Fogliano V, Linnemann A. Carotenoid stability and aroma retention during the post-harvest storage of biofortified maize. J Sci Food Agric. 2020.	https://onlinelibrary.wiley.com/doi/10.1002/jsfa.11039
Maize	TCC	Total carotenoid content	Pool 8A	Raw kernels (<11% moisture)	Milled-rotor (0.5 mm) + storage in double-layered polyethylene bag for 120 days @4ºC	Flour	72.08	4.31	Apparent			µg/g DW	Maize297	Ekpa O, Fogliano V, Linnemann A. Carotenoid stability and aroma retention during the post-harvest storage of biofortified maize. J Sci Food Agric. 2020.	https://onlinelibrary.wiley.com/doi/10.1002/jsfa.11039
Maize	TCC	Total carotenoid content	Pool 8A	Raw kernels (<11% moisture)	Milled-rotor (0.5 mm) + storage in double-layered polyethylene bag for 150 days @4ºC	Flour	68.19	3.16	Apparent			µg/g DW	Maize298	Ekpa O, Fogliano V, Linnemann A. Carotenoid stability and aroma retention during the post-harvest storage of biofortified maize. J Sci Food Agric. 2020.	https://onlinelibrary.wiley.com/doi/10.1002/jsfa.11039
Maize	TCC	Total carotenoid content	Pool 8A	Raw kernels (<11% moisture)	Milled-rotor (0.5 mm) + storage in double-layered polyethylene bag for 180 days @4ºC	Flour	53.20	3.15	Apparent			µg/g DW	Maize299	Ekpa O, Fogliano V, Linnemann A. Carotenoid stability and aroma retention during the post-harvest storage of biofortified maize. J Sci Food Agric. 2020.	https://onlinelibrary.wiley.com/doi/10.1002/jsfa.11039
Maize	TCC	Total carotenoid content	Pool 8A	Raw kernels (<11% moisture)	Milled-freezer (0.5 mm) + storage in aluminum pouch for 10 days @37ºC	Flour	62.50	1.97	Apparent			µg/g DW	Maize300	Ekpa O, Fogliano V, Linnemann A. Carotenoid stability and aroma retention during the post-harvest storage of biofortified maize. J Sci Food Agric. 2020.	https://onlinelibrary.wiley.com/doi/10.1002/jsfa.11039
Maize	TCC	Total carotenoid content	Pool 8A	Raw kernels (<11% moisture)	Milled-freezer (0.5 mm) + storage in aluminum pouch for 20 days @37ºC	Flour	53.46	1.73	Apparent			µg/g DW	Maize301	Ekpa O, Fogliano V, Linnemann A. Carotenoid stability and aroma retention during the post-harvest storage of biofortified maize. J Sci Food Agric. 2020.	https://onlinelibrary.wiley.com/doi/10.1002/jsfa.11039
Maize	TCC	Total carotenoid content	Pool 8A	Raw kernels (<11% moisture)	Milled-freezer (0.5 mm) + storage in aluminum pouch for 30 days @37ºC	Flour	65.39	0.25	Apparent			µg/g DW	Maize302	Ekpa O, Fogliano V, Linnemann A. Carotenoid stability and aroma retention during the post-harvest storage of biofortified maize. J Sci Food Agric. 2020.	https://onlinelibrary.wiley.com/doi/10.1002/jsfa.11039
Maize	TCC	Total carotenoid content	Pool 8A	Raw kernels (<11% moisture)	Milled-freezer (0.5 mm) + storage in aluminum pouch for 60 days @37ºC	Flour	63.53	2.09	Apparent			µg/g DW	Maize303	Ekpa O, Fogliano V, Linnemann A. Carotenoid stability and aroma retention during the post-harvest storage of biofortified maize. J Sci Food Agric. 2020.	https://onlinelibrary.wiley.com/doi/10.1002/jsfa.11039
Maize	TCC	Total carotenoid content	Pool 8A	Raw kernels (<11% moisture)	Milled-freezer (0.5 mm) + storage in aluminum pouch for 90 days @37ºC	Flour	36.32	0.84	Apparent			µg/g DW	Maize304	Ekpa O, Fogliano V, Linnemann A. Carotenoid stability and aroma retention during the post-harvest storage of biofortified maize. J Sci Food Agric. 2020.	https://onlinelibrary.wiley.com/doi/10.1002/jsfa.11039
Maize	TCC	Total carotenoid content	Pool 8A	Raw kernels (<11% moisture)	Milled-freezer (0.5 mm) + storage in aluminum pouch for 120 days @37ºC	Flour	48.14	3.55	Apparent			µg/g DW	Maize305	Ekpa O, Fogliano V, Linnemann A. Carotenoid stability and aroma retention during the post-harvest storage of biofortified maize. J Sci Food Agric. 2020.	https://onlinelibrary.wiley.com/doi/10.1002/jsfa.11039
Maize	TCC	Total carotenoid content	Pool 8A	Raw kernels (<11% moisture)	Milled-freezer (0.5 mm) + storage in aluminum pouch for 150 days @37ºC	Flour	39.61	0.53	Apparent			µg/g DW	Maize306	Ekpa O, Fogliano V, Linnemann A. Carotenoid stability and aroma retention during the post-harvest storage of biofortified maize. J Sci Food Agric. 2020.	https://onlinelibrary.wiley.com/doi/10.1002/jsfa.11039
Maize	TCC	Total carotenoid content	Pool 8A	Raw kernels (<11% moisture)	Milled-freezer (0.5 mm) + storage in aluminum pouch for 180 days @37ºC	Flour	42.16	1.00	Apparent			µg/g DW	Maize307	Ekpa O, Fogliano V, Linnemann A. Carotenoid stability and aroma retention during the post-harvest storage of biofortified maize. J Sci Food Agric. 2020.	https://onlinelibrary.wiley.com/doi/10.1002/jsfa.11039
Maize	TCC	Total carotenoid content	Pool 8A	Raw kernels (<11% moisture)	Milled-freezer (0.5 mm) + storage in laminated paper bag for 10 days @37ºC	Flour	65.21	1.09	Apparent			µg/g DW	Maize308	Ekpa O, Fogliano V, Linnemann A. Carotenoid stability and aroma retention during the post-harvest storage of biofortified maize. J Sci Food Agric. 2020.	https://onlinelibrary.wiley.com/doi/10.1002/jsfa.11039
Maize	TCC	Total carotenoid content	Pool 8A	Raw kernels (<11% moisture)	Milled-freezer (0.5 mm) + storage in laminated paper bag for 20 days @37ºC	Flour	59.04	2.15	Apparent			µg/g DW	Maize309	Ekpa O, Fogliano V, Linnemann A. Carotenoid stability and aroma retention during the post-harvest storage of biofortified maize. J Sci Food Agric. 2020.	https://onlinelibrary.wiley.com/doi/10.1002/jsfa.11039
Maize	TCC	Total carotenoid content	Pool 8A	Raw kernels (<11% moisture)	Milled-freezer (0.5 mm) + storage in laminated paper bag for 30 days @37ºC	Flour	50.93	0.85	Apparent			µg/g DW	Maize310	Ekpa O, Fogliano V, Linnemann A. Carotenoid stability and aroma retention during the post-harvest storage of biofortified maize. J Sci Food Agric. 2020.	https://onlinelibrary.wiley.com/doi/10.1002/jsfa.11039
Maize	TCC	Total carotenoid content	Pool 8A	Raw kernels (<11% moisture)	Milled-freezer (0.5 mm) + storage in laminated paper bag for 60 days @37ºC	Flour	37.72	0.24	Apparent			µg/g DW	Maize311	Ekpa O, Fogliano V, Linnemann A. Carotenoid stability and aroma retention during the post-harvest storage of biofortified maize. J Sci Food Agric. 2020.	https://onlinelibrary.wiley.com/doi/10.1002/jsfa.11039
Maize	TCC	Total carotenoid content	Pool 8A	Raw kernels (<11% moisture)	Milled-freezer (0.5 mm) + storage in laminated paper bag for 90 days @37ºC	Flour	27.28	4.67	Apparent			µg/g DW	Maize312	Ekpa O, Fogliano V, Linnemann A. Carotenoid stability and aroma retention during the post-harvest storage of biofortified maize. J Sci Food Agric. 2020.	https://onlinelibrary.wiley.com/doi/10.1002/jsfa.11039
Maize	TCC	Total carotenoid content	Pool 8A	Raw kernels (<11% moisture)	Milled-freezer (0.5 mm) + storage in laminated paper bag for 120 days @37ºC	Flour	27.02	1.10	Apparent			µg/g DW	Maize313	Ekpa O, Fogliano V, Linnemann A. Carotenoid stability and aroma retention during the post-harvest storage of biofortified maize. J Sci Food Agric. 2020.	https://onlinelibrary.wiley.com/doi/10.1002/jsfa.11039
Maize	TCC	Total carotenoid content	Pool 8A	Raw kernels (<11% moisture)	Milled-freezer (0.5 mm) + storage in laminated paper bag for 150 days @37ºC	Flour	19.29	0.67	Apparent			µg/g DW	Maize314	Ekpa O, Fogliano V, Linnemann A. Carotenoid stability and aroma retention during the post-harvest storage of biofortified maize. J Sci Food Agric. 2020.	https://onlinelibrary.wiley.com/doi/10.1002/jsfa.11039
Maize	TCC	Total carotenoid content	Pool 8A	Raw kernels (<11% moisture)	Milled-freezer (0.5 mm) + storage in laminated paper bag for 180 days @37ºC	Flour	16.16	0.30	Apparent			µg/g DW	Maize315	Ekpa O, Fogliano V, Linnemann A. Carotenoid stability and aroma retention during the post-harvest storage of biofortified maize. J Sci Food Agric. 2020.	https://onlinelibrary.wiley.com/doi/10.1002/jsfa.11039
Maize	TCC	Total carotenoid content	Pool 8A	Raw kernels (<11% moisture)	Milled-freezer (0.5 mm) + storage in double-layered polyethylene bag for 10 days @37ºC	Flour	75.29	0.52	Apparent			µg/g DW	Maize316	Ekpa O, Fogliano V, Linnemann A. Carotenoid stability and aroma retention during the post-harvest storage of biofortified maize. J Sci Food Agric. 2020.	https://onlinelibrary.wiley.com/doi/10.1002/jsfa.11039
Maize	TCC	Total carotenoid content	Pool 8A	Raw kernels (<11% moisture)	Milled-freezer (0.5 mm) + storage in double-layered polyethylene bag for 20 days @37ºC	Flour	69.07	1.53	Apparent			µg/g DW	Maize317	Ekpa O, Fogliano V, Linnemann A. Carotenoid stability and aroma retention during the post-harvest storage of biofortified maize. J Sci Food Agric. 2020.	https://onlinelibrary.wiley.com/doi/10.1002/jsfa.11039
Maize	TCC	Total carotenoid content	Pool 8A	Raw kernels (<11% moisture)	Milled-freezer (0.5 mm) + storage in double-layered polyethylene bag for 30 days @37ºC	Flour	68.29	1.36	Apparent			µg/g DW	Maize318	Ekpa O, Fogliano V, Linnemann A. Carotenoid stability and aroma retention during the post-harvest storage of biofortified maize. J Sci Food Agric. 2020.	https://onlinelibrary.wiley.com/doi/10.1002/jsfa.11039
Maize	TCC	Total carotenoid content	Pool 8A	Raw kernels (<11% moisture)	Milled-freezer (0.5 mm) + storage in double-layered polyethylene bag for 60 days @37ºC	Flour	63.74	1.35	Apparent			µg/g DW	Maize319	Ekpa O, Fogliano V, Linnemann A. Carotenoid stability and aroma retention during the post-harvest storage of biofortified maize. J Sci Food Agric. 2020.	https://onlinelibrary.wiley.com/doi/10.1002/jsfa.11039
Maize	TCC	Total carotenoid content	Pool 8A	Raw kernels (<11% moisture)	Milled-freezer (0.5 mm) + storage in double-layered polyethylene bag for 90 days @37ºC	Flour	45.08	0.97	Apparent			µg/g DW	Maize320	Ekpa O, Fogliano V, Linnemann A. Carotenoid stability and aroma retention during the post-harvest storage of biofortified maize. J Sci Food Agric. 2020.	https://onlinelibrary.wiley.com/doi/10.1002/jsfa.11039
Maize	TCC	Total carotenoid content	Pool 8A	Raw kernels (<11% moisture)	Milled-freezer (0.5 mm) + storage in double-layered polyethylene bag for 120 days @37ºC	Flour	39.51	2.34	Apparent			µg/g DW	Maize321	Ekpa O, Fogliano V, Linnemann A. Carotenoid stability and aroma retention during the post-harvest storage of biofortified maize. J Sci Food Agric. 2020.	https://onlinelibrary.wiley.com/doi/10.1002/jsfa.11039
Maize	TCC	Total carotenoid content	Pool 8A	Raw kernels (<11% moisture)	Milled-freezer (0.5 mm) + storage in double-layered polyethylene bag for 150 days @37ºC	Flour	36.44	1.76	Apparent			µg/g DW	Maize322	Ekpa O, Fogliano V, Linnemann A. Carotenoid stability and aroma retention during the post-harvest storage of biofortified maize. J Sci Food Agric. 2020.	https://onlinelibrary.wiley.com/doi/10.1002/jsfa.11039
Maize	TCC	Total carotenoid content	Pool 8A	Raw kernels (<11% moisture)	Milled-freezer (0.5 mm) + storage in double-layered polyethylene bag for 180 days @37ºC	Flour	37.17	0.08	Apparent			µg/g DW	Maize323	Ekpa O, Fogliano V, Linnemann A. Carotenoid stability and aroma retention during the post-harvest storage of biofortified maize. J Sci Food Agric. 2020.	https://onlinelibrary.wiley.com/doi/10.1002/jsfa.11039
Maize	TCC	Total carotenoid content	Pool 8A	Raw kernels (<11% moisture)	Milled-rotor (0.5 mm) + storage in aluminum pouch for 10 days @37ºC	Flour	61.05	1.68	Apparent			µg/g DW	Maize324	Ekpa O, Fogliano V, Linnemann A. Carotenoid stability and aroma retention during the post-harvest storage of biofortified maize. J Sci Food Agric. 2020.	https://onlinelibrary.wiley.com/doi/10.1002/jsfa.11039
Maize	TCC	Total carotenoid content	Pool 8A	Raw kernels (<11% moisture)	Milled-rotor (0.5 mm) + storage in aluminum pouch for 20 days @37ºC	Flour	58.92	9.59	Apparent			µg/g DW	Maize325	Ekpa O, Fogliano V, Linnemann A. Carotenoid stability and aroma retention during the post-harvest storage of biofortified maize. J Sci Food Agric. 2020.	https://onlinelibrary.wiley.com/doi/10.1002/jsfa.11039
Maize	TCC	Total carotenoid content	Pool 8A	Raw kernels (<11% moisture)	Milled-rotor (0.5 mm) + storage in aluminum pouch for 30 days @37ºC	Flour	43.89	11.59	Apparent			µg/g DW	Maize326	Ekpa O, Fogliano V, Linnemann A. Carotenoid stability and aroma retention during the post-harvest storage of biofortified maize. J Sci Food Agric. 2020.	https://onlinelibrary.wiley.com/doi/10.1002/jsfa.11039
Maize	TCC	Total carotenoid content	Pool 8A	Raw kernels (<11% moisture)	Milled-rotor (0.5 mm) + storage in aluminum pouch for 60 days @37ºC	Flour	43.20	4.15	Apparent			µg/g DW	Maize327	Ekpa O, Fogliano V, Linnemann A. Carotenoid stability and aroma retention during the post-harvest storage of biofortified maize. J Sci Food Agric. 2020.	https://onlinelibrary.wiley.com/doi/10.1002/jsfa.11039
Maize	TCC	Total carotenoid content	Pool 8A	Raw kernels (<11% moisture)	Milled-rotor (0.5 mm) + storage in aluminum pouch for 90 days @37ºC	Flour	50.10	2.27	Apparent			µg/g DW	Maize328	Ekpa O, Fogliano V, Linnemann A. Carotenoid stability and aroma retention during the post-harvest storage of biofortified maize. J Sci Food Agric. 2020.	https://onlinelibrary.wiley.com/doi/10.1002/jsfa.11039
Maize	TCC	Total carotenoid content	Pool 8A	Raw kernels (<11% moisture)	Milled-rotor (0.5 mm) + storage in aluminum pouch for 120 days @37ºC	Flour	43.51	2.00	Apparent			µg/g DW	Maize329	Ekpa O, Fogliano V, Linnemann A. Carotenoid stability and aroma retention during the post-harvest storage of biofortified maize. J Sci Food Agric. 2020.	https://onlinelibrary.wiley.com/doi/10.1002/jsfa.11039
Maize	TCC	Total carotenoid content	Pool 8A	Raw kernels (<11% moisture)	Milled-rotor (0.5 mm) + storage in aluminum pouch for 150 days @37ºC	Flour	42.81	4.06	Apparent			µg/g DW	Maize330	Ekpa O, Fogliano V, Linnemann A. Carotenoid stability and aroma retention during the post-harvest storage of biofortified maize. J Sci Food Agric. 2020.	https://onlinelibrary.wiley.com/doi/10.1002/jsfa.11039
Maize	TCC	Total carotenoid content	Pool 8A	Raw kernels (<11% moisture)	Milled-rotor (0.5 mm) + storage in aluminum pouch for 180 days @37ºC	Flour	42.31	0.57	Apparent			µg/g DW	Maize331	Ekpa O, Fogliano V, Linnemann A. Carotenoid stability and aroma retention during the post-harvest storage of biofortified maize. J Sci Food Agric. 2020.	https://onlinelibrary.wiley.com/doi/10.1002/jsfa.11039
Maize	TCC	Total carotenoid content	Pool 8A	Raw kernels (<11% moisture)	Milled-rotor (0.5 mm) + storage in laminated paper bag for 10 days @37ºC	Flour	54.47	1.10	Apparent			µg/g DW	Maize332	Ekpa O, Fogliano V, Linnemann A. Carotenoid stability and aroma retention during the post-harvest storage of biofortified maize. J Sci Food Agric. 2020.	https://onlinelibrary.wiley.com/doi/10.1002/jsfa.11039
Maize	TCC	Total carotenoid content	Pool 8A	Raw kernels (<11% moisture)	Milled-rotor (0.5 mm) + storage in laminated paper bag for 20 days @37ºC	Flour	45.41	4.37	Apparent			µg/g DW	Maize333	Ekpa O, Fogliano V, Linnemann A. Carotenoid stability and aroma retention during the post-harvest storage of biofortified maize. J Sci Food Agric. 2020.	https://onlinelibrary.wiley.com/doi/10.1002/jsfa.11039
Maize	TCC	Total carotenoid content	Pool 8A	Raw kernels (<11% moisture)	Milled-rotor (0.5 mm) + storage in laminated paper bag for 30 days @37ºC	Flour	43.16	2.21	Apparent			µg/g DW	Maize334	Ekpa O, Fogliano V, Linnemann A. Carotenoid stability and aroma retention during the post-harvest storage of biofortified maize. J Sci Food Agric. 2020.	https://onlinelibrary.wiley.com/doi/10.1002/jsfa.11039
Maize	TCC	Total carotenoid content	Pool 8A	Raw kernels (<11% moisture)	Milled-rotor (0.5 mm) + storage in laminated paper bag for 60 days @37ºC	Flour	24.89	3.00	Apparent			µg/g DW	Maize335	Ekpa O, Fogliano V, Linnemann A. Carotenoid stability and aroma retention during the post-harvest storage of biofortified maize. J Sci Food Agric. 2020.	https://onlinelibrary.wiley.com/doi/10.1002/jsfa.11039
Maize	TCC	Total carotenoid content	Pool 8A	Raw kernels (<11% moisture)	Milled-rotor (0.5 mm) + storage in laminated paper bag for 90 days @37ºC	Flour	24.90	0.29	Apparent			µg/g DW	Maize336	Ekpa O, Fogliano V, Linnemann A. Carotenoid stability and aroma retention during the post-harvest storage of biofortified maize. J Sci Food Agric. 2020.	https://onlinelibrary.wiley.com/doi/10.1002/jsfa.11039
Maize	TCC	Total carotenoid content	Pool 8A	Raw kernels (<11% moisture)	Milled-rotor (0.5 mm) + storage in laminated paper bag for 120 days @37ºC	Flour	23.30	1.12	Apparent			µg/g DW	Maize337	Ekpa O, Fogliano V, Linnemann A. Carotenoid stability and aroma retention during the post-harvest storage of biofortified maize. J Sci Food Agric. 2020.	https://onlinelibrary.wiley.com/doi/10.1002/jsfa.11039
Maize	TCC	Total carotenoid content	Pool 8A	Raw kernels (<11% moisture)	Milled-rotor (0.5 mm) + storage in laminated paper bag for 150 days @37ºC	Flour	22.06	0.82	Apparent			µg/g DW	Maize338	Ekpa O, Fogliano V, Linnemann A. Carotenoid stability and aroma retention during the post-harvest storage of biofortified maize. J Sci Food Agric. 2020.	https://onlinelibrary.wiley.com/doi/10.1002/jsfa.11039
Maize	TCC	Total carotenoid content	Pool 8A	Raw kernels (<11% moisture)	Milled-rotor (0.5 mm) + storage in laminated paper bag for 180 days @37ºC	Flour	21.08	0.92	Apparent			µg/g DW	Maize339	Ekpa O, Fogliano V, Linnemann A. Carotenoid stability and aroma retention during the post-harvest storage of biofortified maize. J Sci Food Agric. 2020.	https://onlinelibrary.wiley.com/doi/10.1002/jsfa.11039
Maize	TCC	Total carotenoid content	Pool 8A	Raw kernels (<11% moisture)	Milled-rotor (0.5 mm) + storage in double-layered polyethylene bag for 10 days @37ºC	Flour	65.11	3.66	Apparent			µg/g DW	Maize340	Ekpa O, Fogliano V, Linnemann A. Carotenoid stability and aroma retention during the post-harvest storage of biofortified maize. J Sci Food Agric. 2020.	https://onlinelibrary.wiley.com/doi/10.1002/jsfa.11039
Maize	TCC	Total carotenoid content	Pool 8A	Raw kernels (<11% moisture)	Milled-rotor (0.5 mm) + storage in double-layered polyethylene bag for 20 days @37ºC	Flour	62.42	4.25	Apparent			µg/g DW	Maize341	Ekpa O, Fogliano V, Linnemann A. Carotenoid stability and aroma retention during the post-harvest storage of biofortified maize. J Sci Food Agric. 2020.	https://onlinelibrary.wiley.com/doi/10.1002/jsfa.11039
Maize	TCC	Total carotenoid content	Pool 8A	Raw kernels (<11% moisture)	Milled-rotor (0.5 mm) + storage in double-layered polyethylene bag for 30 days @37ºC	Flour	49.30	6.15	Apparent			µg/g DW	Maize342	Ekpa O, Fogliano V, Linnemann A. Carotenoid stability and aroma retention during the post-harvest storage of biofortified maize. J Sci Food Agric. 2020.	https://onlinelibrary.wiley.com/doi/10.1002/jsfa.11039
Maize	TCC	Total carotenoid content	Pool 8A	Raw kernels (<11% moisture)	Milled-rotor (0.5 mm) + storage in double-layered polyethylene bag for 60 days @37ºC	Flour	42.67	8.92	Apparent			µg/g DW	Maize343	Ekpa O, Fogliano V, Linnemann A. Carotenoid stability and aroma retention during the post-harvest storage of biofortified maize. J Sci Food Agric. 2020.	https://onlinelibrary.wiley.com/doi/10.1002/jsfa.11039
Maize	TCC	Total carotenoid content	Pool 8A	Raw kernels (<11% moisture)	Milled-rotor (0.5 mm) + storage in double-layered polyethylene bag for 90 days @37ºC	Flour	48.85	1.15	Apparent			µg/g DW	Maize344	Ekpa O, Fogliano V, Linnemann A. Carotenoid stability and aroma retention during the post-harvest storage of biofortified maize. J Sci Food Agric. 2020.	https://onlinelibrary.wiley.com/doi/10.1002/jsfa.11039
Maize	TCC	Total carotenoid content	Pool 8A	Raw kernels (<11% moisture)	Milled-rotor (0.5 mm) + storage in double-layered polyethylene bag for 120 days @37ºC	Flour	47.91	1.07	Apparent			µg/g DW	Maize345	Ekpa O, Fogliano V, Linnemann A. Carotenoid stability and aroma retention during the post-harvest storage of biofortified maize. J Sci Food Agric. 2020.	https://onlinelibrary.wiley.com/doi/10.1002/jsfa.11039
Maize	TCC	Total carotenoid content	Pool 8A	Raw kernels (<11% moisture)	Milled-rotor (0.5 mm) + storage in double-layered polyethylene bag for 150 days @37ºC	Flour	45.95	1.27	Apparent			µg/g DW	Maize346	Ekpa O, Fogliano V, Linnemann A. Carotenoid stability and aroma retention during the post-harvest storage of biofortified maize. J Sci Food Agric. 2020.	https://onlinelibrary.wiley.com/doi/10.1002/jsfa.11039
Maize	TCC	Total carotenoid content	Pool 8A	Raw kernels (<11% moisture)	Milled-rotor (0.5 mm) + storage in double-layered polyethylene bag for 180 days @37ºC	Flour	45.28	1.17	Apparent			µg/g DW	Maize347	Ekpa O, Fogliano V, Linnemann A. Carotenoid stability and aroma retention during the post-harvest storage of biofortified maize. J Sci Food Agric. 2020.	https://onlinelibrary.wiley.com/doi/10.1002/jsfa.11039
Maize	TCC	Total carotenoid content	Pool 8A	Raw kernels (<11% moisture)	Milled-rotor (0.5 mm)	Flour	11.66		Loss (Converted to Retention)			µg/g DW	Maize348	Ekpa O, Fogliano V, Linnemann A. Carotenoid stability and aroma retention during the post-harvest storage of biofortified maize. J Sci Food Agric. 2020.	https://onlinelibrary.wiley.com/doi/10.1002/jsfa.11039	11.7
Maize	BC	Beta-carotene	Pool 8A	Raw kernels (<11% moisture)	Milled-rotor (0.5 mm)	Flour	11.93		Loss (Converted to Retention)			µg/g DW	Maize349	Ekpa O, Fogliano V, Linnemann A. Carotenoid stability and aroma retention during the post-harvest storage of biofortified maize. J Sci Food Agric. 2020.	https://onlinelibrary.wiley.com/doi/10.1002/jsfa.11039	11.9
Maize	PVA	Provitamin A	Pool 8A	Raw kernels (<11% moisture)	Milled-rotor (0.5 mm)	Flour	12.05		Loss (Converted to Retention)			µg/g DW	Maize350	Ekpa O, Fogliano V, Linnemann A. Carotenoid stability and aroma retention during the post-harvest storage of biofortified maize. J Sci Food Agric. 2020.	https://onlinelibrary.wiley.com/doi/10.1002/jsfa.11039	12.1
Maize	BC	Beta-carotene	"orange maize"	Flour (whole grain)	Milled	Flour (refined)	99.83		Apparent	5.95	5.94	µg/g	Maize351	Gannon BM, Pixley KV, Tanumihardjo SA. Maize Milling Method Affects Growth and Zinc Status but Not Provitamin A Carotenoid Bioefficacy in Male Mongolian Gerbils. J Nutr. 2017;147(3):337-45.	https://academic.oup.com/jn/article/147/3/337/4584804?login=false
Maize	BC	Beta-carotene	(DeExp x Cl.7) x BC Orange hybrid	Flour	{Dried-oven, 40ºC for 66 h + Soaked + Dehulled + Milled-wet} | Fermented	Flour	10.20	8.5,11.9	Loss (Converted to Retention)	10.49	1.07	µg/g DW	Maize352	Li S, Tayie FA, Young MF, Rocheford T, White WS. Retention of provitamin A carotenoids in high beta-carotene maize (Zea mays) during traditional African household processing. J Agric Food Chem. 2007;55(26):10744-50.	https://pubs.acs.org/doi/10.1021/jf071815v	10.2
Maize	BC	Beta-carotene	(DeExp x Cl.7) x BC Orange hybrid	Flour	{Dried-oven, 40ºC for 66 h + Soaked + Dehulled + Milled-wet} | Fermented + Cold-Boiled	Porridge	6.90	5.2,8.6	Loss (Converted to Retention)	10.49	0.72	µg/g DW	Maize353	Li S, Tayie FA, Young MF, Rocheford T, White WS. Retention of provitamin A carotenoids in high beta-carotene maize (Zea mays) during traditional African household processing. J Agric Food Chem. 2007;55(26):10744-50.	https://pubs.acs.org/doi/10.1021/jf071815v	6.9
Maize	BC	Beta-carotene	(DeExp x Cl.7) x BC Orange hybrid	Flour	{Dried-oven, 40ºC for 66 h + Soaked + Dehulled + Milled-wet} | Cold-Boiled	Porridge	17.50	15.8,9.2	Loss (Converted to Retention)	10.49	8.65	µg/g DW	Maize354	Li S, Tayie FA, Young MF, Rocheford T, White WS. Retention of provitamin A carotenoids in high beta-carotene maize (Zea mays) during traditional African household processing. J Agric Food Chem. 2007;55(26):10744-50.	https://pubs.acs.org/doi/10.1021/jf071815v	17.5
Maize	ATBC	All-trans-beta-carotene	(DeExp x Cl.7) x BC Orange hybrid	Dried kernels	{Dried-oven, 40ºC for 66 h} | Soaked + Dehulled + Milled-wet	Flour	93.81		Apparent	7.75	7.27	µg/g DW	Maize355	Li S, Tayie FA, Young MF, Rocheford T, White WS. Retention of provitamin A carotenoids in high beta-carotene maize (Zea mays) during traditional African household processing. J Agric Food Chem. 2007;55(26):10744-50.	https://pubs.acs.org/doi/10.1021/jf071815v
Maize	ATBC	All-trans-beta-carotene	(DeExp x Cl.7) x BC Orange hybrid	Dried kernels	{Dried-oven, 40ºC for 66 h} | Soaked + Dehulled + Milled-wet + Fermented	Flour	82.97		Apparent	7.75	6.43	µg/g DW	Maize356	Li S, Tayie FA, Young MF, Rocheford T, White WS. Retention of provitamin A carotenoids in high beta-carotene maize (Zea mays) during traditional African household processing. J Agric Food Chem. 2007;55(26):10744-50.	https://pubs.acs.org/doi/10.1021/jf071815v
Maize	ATBC	All-trans-beta-carotene	(DeExp x Cl.7) x BC Orange hybrid	Dried kernels	{Dried-oven, 40ºC for 66 h} | Soaked + Dehulled + Milled-wet + Cold-boiled	Porridge	70.58		Apparent	7.75	5.47	µg/g DW	Maize357	Li S, Tayie FA, Young MF, Rocheford T, White WS. Retention of provitamin A carotenoids in high beta-carotene maize (Zea mays) during traditional African household processing. J Agric Food Chem. 2007;55(26):10744-50.	https://pubs.acs.org/doi/10.1021/jf071815v
Maize	ATBC	All-trans-beta-carotene	(DeExp x Cl.7) x BC Orange hybrid	Dried kernels	{Dried-oven, 40ºC for 66 h} | Soaked + Dehulled + Milled-wet + Fermented + Cold-boiled	Porridge	73.03		Apparent	7.75	5.66	µg/g DW	Maize358	Li S, Tayie FA, Young MF, Rocheford T, White WS. Retention of provitamin A carotenoids in high beta-carotene maize (Zea mays) during traditional African household processing. J Agric Food Chem. 2007;55(26):10744-50.	https://pubs.acs.org/doi/10.1021/jf071815v
Maize	BC	Beta-carotene	(DeExp x Cl.7) x BC Orange hybrid	Dried kernels	{Dried-oven, 40ºC for 66 h} | Soaked + Dehulled + Milled-wet	Flour	92.66		Apparent	10.49	9.72	µg/g DW	Maize359	Li S, Tayie FA, Young MF, Rocheford T, White WS. Retention of provitamin A carotenoids in high beta-carotene maize (Zea mays) during traditional African household processing. J Agric Food Chem. 2007;55(26):10744-50.	https://pubs.acs.org/doi/10.1021/jf071815v
Maize	BC	Beta-carotene	(DeExp x Cl.7) x BC Orange hybrid	Dried kernels	{Dried-oven, 40ºC for 66 h} | Soaked + Dehulled + Milled-wet + Fermented	Flour	82.46		Apparent	10.49	8.65	µg/g DW	Maize360	Li S, Tayie FA, Young MF, Rocheford T, White WS. Retention of provitamin A carotenoids in high beta-carotene maize (Zea mays) during traditional African household processing. J Agric Food Chem. 2007;55(26):10744-50.	https://pubs.acs.org/doi/10.1021/jf071815v
Maize	BC	Beta-carotene	(DeExp x Cl.7) x BC Orange hybrid	Dried kernels	{Dried-oven, 40ºC for 66 h} | Soaked + Dehulled + Milled-wet + Cold-boiled	Porridge	75.21		Apparent	10.49	7.89	µg/g DW	Maize361	Li S, Tayie FA, Young MF, Rocheford T, White WS. Retention of provitamin A carotenoids in high beta-carotene maize (Zea mays) during traditional African household processing. J Agric Food Chem. 2007;55(26):10744-50.	https://pubs.acs.org/doi/10.1021/jf071815v
Maize	BC	Beta-carotene	(DeExp x Cl.7) x BC Orange hybrid	Dried kernels	{Dried-oven, 40ºC for 66 h} | Soaked + Dehulled + Milled-wet + Fermented + Cold-boiled	Porridge	75.50		Apparent	10.49	7.92	µg/g DW	Maize362	Li S, Tayie FA, Young MF, Rocheford T, White WS. Retention of provitamin A carotenoids in high beta-carotene maize (Zea mays) during traditional African household processing. J Agric Food Chem. 2007;55(26):10744-50.	https://pubs.acs.org/doi/10.1021/jf071815v
Maize	BCE	Beta-carotene equivalents	GV662A (HP1002)	Raw kernels, dry (harvested at 7 months, 12% moisture)	Storage day 15, ambient conditions	Raw kernels, dry	56.86	8.34	Apparent	8.02	4.56	µg/gDW	Maize363	Mugode L, Ha B, Kaunda A, Sikombe T, Phiri S, Mutale R, et al. Carotenoid retention of biofortified provitamin A maize (Zea mays L.) after Zambian traditional methods of milling, cooking and storage. J Agric Food Chem. 2014;62(27):6317-25.	https://pubs.acs.org/doi/10.1021/jf501233f
Maize	BCE	Beta-carotene equivalents	GV662A (HP1002)	Raw kernels, dry (harvested at 7 months, 12% moisture)	Storage day 30, ambient conditions	Raw kernels, dry	48.58	8.33	Apparent	8.02	3.90	µg/gDW	Maize364	Mugode L, Ha B, Kaunda A, Sikombe T, Phiri S, Mutale R, et al. Carotenoid retention of biofortified provitamin A maize (Zea mays L.) after Zambian traditional methods of milling, cooking and storage. J Agric Food Chem. 2014;62(27):6317-25.	https://pubs.acs.org/doi/10.1021/jf501233f
Maize	BCE	Beta-carotene equivalents	GV662A (HP1002)	Raw kernels, dry (harvested at 7 months, 12% moisture)	Storage day 45, ambient conditions	Raw kernels, dry	52.28	8.86	Apparent	8.02	4.19	µg/gDW	Maize365	Mugode L, Ha B, Kaunda A, Sikombe T, Phiri S, Mutale R, et al. Carotenoid retention of biofortified provitamin A maize (Zea mays L.) after Zambian traditional methods of milling, cooking and storage. J Agric Food Chem. 2014;62(27):6317-25.	https://pubs.acs.org/doi/10.1021/jf501233f
Maize	BCE	Beta-carotene equivalents	GV662A (HP1002)	Raw kernels, dry (harvested at 7 months, 12% moisture)	Storage day 60, ambient conditions	Raw kernels, dry	47.13	8.34	Apparent	8.02	3.78	µg/gDW	Maize366	Mugode L, Ha B, Kaunda A, Sikombe T, Phiri S, Mutale R, et al. Carotenoid retention of biofortified provitamin A maize (Zea mays L.) after Zambian traditional methods of milling, cooking and storage. J Agric Food Chem. 2014;62(27):6317-25.	https://pubs.acs.org/doi/10.1021/jf501233f
Maize	BCE	Beta-carotene equivalents	GV662A (HP1002)	Raw kernels, dry (harvested at 7 months, 12% moisture)	Storage day 75, ambient conditions	Raw kernels, dry	49.28	9.36	Apparent	8.02	3.95	µg/gDW	Maize367	Mugode L, Ha B, Kaunda A, Sikombe T, Phiri S, Mutale R, et al. Carotenoid retention of biofortified provitamin A maize (Zea mays L.) after Zambian traditional methods of milling, cooking and storage. J Agric Food Chem. 2014;62(27):6317-25.	https://pubs.acs.org/doi/10.1021/jf501233f
Maize	BCE	Beta-carotene equivalents	GV662A (HP1002)	Raw kernels, dry (harvested at 7 months, 12% moisture)	Storage day 90, ambient conditions	Raw kernels, dry	47.25	8.85	Apparent	8.02	3.79	µg/gDW	Maize368	Mugode L, Ha B, Kaunda A, Sikombe T, Phiri S, Mutale R, et al. Carotenoid retention of biofortified provitamin A maize (Zea mays L.) after Zambian traditional methods of milling, cooking and storage. J Agric Food Chem. 2014;62(27):6317-25.	https://pubs.acs.org/doi/10.1021/jf501233f
Maize	BCE	Beta-carotene equivalents	GV662A (HP1002)	Raw kernels, dry (harvested at 7 months, 12% moisture)	Storage day 105, ambient conditions	Raw kernels, dry	51.99	8.34	Apparent	8.02	4.17	µg/gDW	Maize369	Mugode L, Ha B, Kaunda A, Sikombe T, Phiri S, Mutale R, et al. Carotenoid retention of biofortified provitamin A maize (Zea mays L.) after Zambian traditional methods of milling, cooking and storage. J Agric Food Chem. 2014;62(27):6317-25.	https://pubs.acs.org/doi/10.1021/jf501233f
Maize	BCE	Beta-carotene equivalents	GV662A (HP1002)	Raw kernels, dry (harvested at 7 months, 12% moisture)	Storage day 120, ambient conditions	Raw kernels, dry	46.84	8.34	Apparent	8.02	3.76	µg/gDW	Maize370	Mugode L, Ha B, Kaunda A, Sikombe T, Phiri S, Mutale R, et al. Carotenoid retention of biofortified provitamin A maize (Zea mays L.) after Zambian traditional methods of milling, cooking and storage. J Agric Food Chem. 2014;62(27):6317-25.	https://pubs.acs.org/doi/10.1021/jf501233f
Maize	BCE	Beta-carotene equivalents	GV662A (HP1002)	Raw kernels, dry (harvested at 7 months, 12% moisture)	Storage day 135, ambient conditions	Raw kernels, dry	26.07	7.81	Apparent	8.02	2.09	µg/gDW	Maize371	Mugode L, Ha B, Kaunda A, Sikombe T, Phiri S, Mutale R, et al. Carotenoid retention of biofortified provitamin A maize (Zea mays L.) after Zambian traditional methods of milling, cooking and storage. J Agric Food Chem. 2014;62(27):6317-25.	https://pubs.acs.org/doi/10.1021/jf501233f
Maize	BCE	Beta-carotene equivalents	GV662A (HP1002)	Raw kernels, dry (harvested at 7 months, 12% moisture)	Storage day 150, ambient conditions	Raw kernels, dry	44.88	8.85	Apparent	8.02	3.60	µg/gDW	Maize372	Mugode L, Ha B, Kaunda A, Sikombe T, Phiri S, Mutale R, et al. Carotenoid retention of biofortified provitamin A maize (Zea mays L.) after Zambian traditional methods of milling, cooking and storage. J Agric Food Chem. 2014;62(27):6317-25.	https://pubs.acs.org/doi/10.1021/jf501233f
Maize	BCE	Beta-carotene equivalents	GV662A (HP1002)	Raw kernels, dry (harvested at 7 months, 12% moisture)	Storage day 165, ambient conditions	Raw kernels, dry	45.46	8.33	Apparent	8.02	3.65	µg/gDW	Maize373	Mugode L, Ha B, Kaunda A, Sikombe T, Phiri S, Mutale R, et al. Carotenoid retention of biofortified provitamin A maize (Zea mays L.) after Zambian traditional methods of milling, cooking and storage. J Agric Food Chem. 2014;62(27):6317-25.	https://pubs.acs.org/doi/10.1021/jf501233f
Maize	BCE	Beta-carotene equivalents	GV662A (HP1002)	Raw kernels, dry (harvested at 7 months, 12% moisture)	Storage day 180, ambient conditions	Raw kernels, dry	43.43	8.33	Apparent	8.02	3.48	µg/gDW	Maize374	Mugode L, Ha B, Kaunda A, Sikombe T, Phiri S, Mutale R, et al. Carotenoid retention of biofortified provitamin A maize (Zea mays L.) after Zambian traditional methods of milling, cooking and storage. J Agric Food Chem. 2014;62(27):6317-25.	https://pubs.acs.org/doi/10.1021/jf501233f
Maize	BCE	Beta-carotene equivalents	GV665A (HP1005)	Raw kernels, dry (harvested at 7 months, 12% moisture)	Storage day 15, ambient conditions	Raw kernels, dry	61.02	8.86	Apparent	10.3	6.29	µg/gDW	Maize375	Mugode L, Ha B, Kaunda A, Sikombe T, Phiri S, Mutale R, et al. Carotenoid retention of biofortified provitamin A maize (Zea mays L.) after Zambian traditional methods of milling, cooking and storage. J Agric Food Chem. 2014;62(27):6317-25.	https://pubs.acs.org/doi/10.1021/jf501233f
Maize	BCE	Beta-carotene equivalents	GV665A (HP1005)	Raw kernels, dry (harvested at 7 months, 12% moisture)	Storage day 30, ambient conditions	Raw kernels, dry	51.19	9.37	Apparent	10.3	5.27	µg/gDW	Maize376	Mugode L, Ha B, Kaunda A, Sikombe T, Phiri S, Mutale R, et al. Carotenoid retention of biofortified provitamin A maize (Zea mays L.) after Zambian traditional methods of milling, cooking and storage. J Agric Food Chem. 2014;62(27):6317-25.	https://pubs.acs.org/doi/10.1021/jf501233f
Maize	BCE	Beta-carotene equivalents	GV665A (HP1005)	Raw kernels, dry (harvested at 7 months, 12% moisture)	Storage day 45, ambient conditions	Raw kernels, dry	54.89	8.85	Apparent	10.3	5.65	µg/gDW	Maize377	Mugode L, Ha B, Kaunda A, Sikombe T, Phiri S, Mutale R, et al. Carotenoid retention of biofortified provitamin A maize (Zea mays L.) after Zambian traditional methods of milling, cooking and storage. J Agric Food Chem. 2014;62(27):6317-25.	https://pubs.acs.org/doi/10.1021/jf501233f
Maize	BCE	Beta-carotene equivalents	GV665A (HP1005)	Raw kernels, dry (harvested at 7 months, 12% moisture)	Storage day 60, ambient conditions	Raw kernels, dry	41.93	9.37	Apparent	10.3	4.32	µg/gDW	Maize378	Mugode L, Ha B, Kaunda A, Sikombe T, Phiri S, Mutale R, et al. Carotenoid retention of biofortified provitamin A maize (Zea mays L.) after Zambian traditional methods of milling, cooking and storage. J Agric Food Chem. 2014;62(27):6317-25.	https://pubs.acs.org/doi/10.1021/jf501233f
Maize	BCE	Beta-carotene equivalents	GV665A (HP1005)	Raw kernels, dry (harvested at 7 months, 12% moisture)	Storage day 75, ambient conditions	Raw kernels, dry	38.86	9.89	Apparent	10.3	4.00	µg/gDW	Maize379	Mugode L, Ha B, Kaunda A, Sikombe T, Phiri S, Mutale R, et al. Carotenoid retention of biofortified provitamin A maize (Zea mays L.) after Zambian traditional methods of milling, cooking and storage. J Agric Food Chem. 2014;62(27):6317-25.	https://pubs.acs.org/doi/10.1021/jf501233f
Maize	BCE	Beta-carotene equivalents	GV665A (HP1005)	Raw kernels, dry (harvested at 7 months, 12% moisture)	Storage day 90, ambient conditions	Raw kernels, dry	46.73	9.37	Apparent	10.3	4.81	µg/gDW	Maize380	Mugode L, Ha B, Kaunda A, Sikombe T, Phiri S, Mutale R, et al. Carotenoid retention of biofortified provitamin A maize (Zea mays L.) after Zambian traditional methods of milling, cooking and storage. J Agric Food Chem. 2014;62(27):6317-25.	https://pubs.acs.org/doi/10.1021/jf501233f
Maize	BCE	Beta-carotene equivalents	GV665A (HP1005)	Raw kernels, dry (harvested at 7 months, 12% moisture)	Storage day 105, ambient conditions	Raw kernels, dry	47.83	9.37	Apparent	10.3	4.93	µg/gDW	Maize381	Mugode L, Ha B, Kaunda A, Sikombe T, Phiri S, Mutale R, et al. Carotenoid retention of biofortified provitamin A maize (Zea mays L.) after Zambian traditional methods of milling, cooking and storage. J Agric Food Chem. 2014;62(27):6317-25.	https://pubs.acs.org/doi/10.1021/jf501233f
Maize	BCE	Beta-carotene equivalents	GV665A (HP1005)	Raw kernels, dry (harvested at 7 months, 12% moisture)	Storage day 120, ambient conditions	Raw kernels, dry	48.41	9.89	Apparent	10.3	4.99	µg/gDW	Maize382	Mugode L, Ha B, Kaunda A, Sikombe T, Phiri S, Mutale R, et al. Carotenoid retention of biofortified provitamin A maize (Zea mays L.) after Zambian traditional methods of milling, cooking and storage. J Agric Food Chem. 2014;62(27):6317-25.	https://pubs.acs.org/doi/10.1021/jf501233f
Maize	BCE	Beta-carotene equivalents	GV665A (HP1005)	Raw kernels, dry (harvested at 7 months, 12% moisture)	Storage day 135, ambient conditions	Raw kernels, dry	24.50	9.38	Apparent	10.3	2.52	µg/gDW	Maize383	Mugode L, Ha B, Kaunda A, Sikombe T, Phiri S, Mutale R, et al. Carotenoid retention of biofortified provitamin A maize (Zea mays L.) after Zambian traditional methods of milling, cooking and storage. J Agric Food Chem. 2014;62(27):6317-25.	https://pubs.acs.org/doi/10.1021/jf501233f
Maize	BCE	Beta-carotene equivalents	GV665A (HP1005)	Raw kernels, dry (harvested at 7 months, 12% moisture)	Storage day 150, ambient conditions	Raw kernels, dry	37.58	8.88	Apparent	10.3	3.87	µg/gDW	Maize384	Mugode L, Ha B, Kaunda A, Sikombe T, Phiri S, Mutale R, et al. Carotenoid retention of biofortified provitamin A maize (Zea mays L.) after Zambian traditional methods of milling, cooking and storage. J Agric Food Chem. 2014;62(27):6317-25.	https://pubs.acs.org/doi/10.1021/jf501233f
Maize	BCE	Beta-carotene equivalents	GV665A (HP1005)	Raw kernels, dry (harvested at 7 months, 12% moisture)	Storage day 165, ambient conditions	Raw kernels, dry	42.33	9.38	Apparent	10.3	4.36	µg/gDW	Maize385	Mugode L, Ha B, Kaunda A, Sikombe T, Phiri S, Mutale R, et al. Carotenoid retention of biofortified provitamin A maize (Zea mays L.) after Zambian traditional methods of milling, cooking and storage. J Agric Food Chem. 2014;62(27):6317-25.	https://pubs.acs.org/doi/10.1021/jf501233f
Maize	BCE	Beta-carotene equivalents	GV665A (HP1005)	Raw kernels, dry (harvested at 7 months, 12% moisture)	Storage day 180, ambient conditions	Raw kernels, dry	36.14	9.89	Apparent	10.3	3.72	µg/gDW	Maize386	Mugode L, Ha B, Kaunda A, Sikombe T, Phiri S, Mutale R, et al. Carotenoid retention of biofortified provitamin A maize (Zea mays L.) after Zambian traditional methods of milling, cooking and storage. J Agric Food Chem. 2014;62(27):6317-25.	https://pubs.acs.org/doi/10.1021/jf501233f
Maize	BCE	Beta-carotene equivalents	all (HP1001/2/3/5)	Raw kernels, green (harvested at 5 months, 61% moisture)	Dry maize (harvested at 7 months, moisture 12%)	Dry kernels	126.49		Apparent	6.87	8.69	µg/g DW	Maize387	Mugode L, Ha B, Kaunda A, Sikombe T, Phiri S, Mutale R, et al. Carotenoid retention of biofortified provitamin A maize (Zea mays L.) after Zambian traditional methods of milling, cooking and storage. J Agric Food Chem. 2014;62(27):6317-25.	https://pubs.acs.org/doi/10.1021/jf501233f
Maize	BCE	Beta-carotene equivalents	HP1001	Raw kernels, green (harvested at 5 months, 61% moisture)	Dry maize (harvested at 7 months, moisture 12%)	Mature kernels	108.50		Apparent	8.24	8.94	µg/g DW	Maize388	Mugode L, Ha B, Kaunda A, Sikombe T, Phiri S, Mutale R, et al. Carotenoid retention of biofortified provitamin A maize (Zea mays L.) after Zambian traditional methods of milling, cooking and storage. J Agric Food Chem. 2014;62(27):6317-25.	https://pubs.acs.org/doi/10.1021/jf501233f
Maize	BCE	Beta-carotene equivalents	GV662A (HP1002)	Raw kernels, green (harvested at 5 months, 61% moisture)	Dry maize (harvested at 7 months, moisture 12%)	Dry kernels	194.19		Apparent	4.13	8.02	µg/g DW	Maize389	Mugode L, Ha B, Kaunda A, Sikombe T, Phiri S, Mutale R, et al. Carotenoid retention of biofortified provitamin A maize (Zea mays L.) after Zambian traditional methods of milling, cooking and storage. J Agric Food Chem. 2014;62(27):6317-25.	https://pubs.acs.org/doi/10.1021/jf501233f
Maize	BCE	Beta-carotene equivalents	HP1003	Raw kernels, green (harvested at 5 months, 61% moisture)	Dry maize (harvested at 7 months, moisture 12%)	Dry kernels	167.79		Apparent	4.47	7.5	µg/g DW	Maize390	Mugode L, Ha B, Kaunda A, Sikombe T, Phiri S, Mutale R, et al. Carotenoid retention of biofortified provitamin A maize (Zea mays L.) after Zambian traditional methods of milling, cooking and storage. J Agric Food Chem. 2014;62(27):6317-25.	https://pubs.acs.org/doi/10.1021/jf501233f
Maize	BCE	Beta-carotene equivalents	GV665A (HP1005)	Raw kernels, green (harvested at 5 months, 61% moisture)	Dry maize (harvested at 7 months, moisture 12%)	Dry kernels	96.80		Apparent	10.64	10.3	µg/g DW	Maize391	Mugode L, Ha B, Kaunda A, Sikombe T, Phiri S, Mutale R, et al. Carotenoid retention of biofortified provitamin A maize (Zea mays L.) after Zambian traditional methods of milling, cooking and storage. J Agric Food Chem. 2014;62(27):6317-25.	https://pubs.acs.org/doi/10.1021/jf501233f
Maize	BCE	Beta-carotene equivalents	all (HP1001/2/3/5)	Raw kernels, dry (harvested at 7 months, 12% moisture)	Boiled	Boiled, kernels	104.00		Apparent	8.69	9.04	µg/g DW	Maize392	Mugode L, Ha B, Kaunda A, Sikombe T, Phiri S, Mutale R, et al. Carotenoid retention of biofortified provitamin A maize (Zea mays L.) after Zambian traditional methods of milling, cooking and storage. J Agric Food Chem. 2014;62(27):6317-25.	https://pubs.acs.org/doi/10.1021/jf501233f
Maize	BCE	Beta-carotene equivalents	HP1001	Raw kernels, dry (harvested at 7 months, 12% moisture)	Boiled	Boiled, kernels	93.90		Apparent	8.94	8.39	µg/g DW	Maize393	Mugode L, Ha B, Kaunda A, Sikombe T, Phiri S, Mutale R, et al. Carotenoid retention of biofortified provitamin A maize (Zea mays L.) after Zambian traditional methods of milling, cooking and storage. J Agric Food Chem. 2014;62(27):6317-25.	https://pubs.acs.org/doi/10.1021/jf501233f
Maize	BCE	Beta-carotene equivalents	GV662A (HP1002)	Raw kernels, dry (harvested at 7 months, 12% moisture)	Boiled	Boiled, kernels	122.00		Apparent	8.02	9.78	µg/g DW	Maize394	Mugode L, Ha B, Kaunda A, Sikombe T, Phiri S, Mutale R, et al. Carotenoid retention of biofortified provitamin A maize (Zea mays L.) after Zambian traditional methods of milling, cooking and storage. J Agric Food Chem. 2014;62(27):6317-25.	https://pubs.acs.org/doi/10.1021/jf501233f
Maize	BCE	Beta-carotene equivalents	HP1003	Raw kernels, dry (harvested at 7 months, 12% moisture)	Boiled	Boiled, kernels	138.00		Apparent	7.5	10.35	µg/g DW	Maize395	Mugode L, Ha B, Kaunda A, Sikombe T, Phiri S, Mutale R, et al. Carotenoid retention of biofortified provitamin A maize (Zea mays L.) after Zambian traditional methods of milling, cooking and storage. J Agric Food Chem. 2014;62(27):6317-25.	https://pubs.acs.org/doi/10.1021/jf501233f
Maize	BCE	Beta-carotene equivalents	GV665A (HP1005)	Raw kernels, dry (harvested at 7 months, 12% moisture)	Boiled	Boiled, kernels	89.20		Apparent	10.3	9.19	µg/g DW	Maize396	Mugode L, Ha B, Kaunda A, Sikombe T, Phiri S, Mutale R, et al. Carotenoid retention of biofortified provitamin A maize (Zea mays L.) after Zambian traditional methods of milling, cooking and storage. J Agric Food Chem. 2014;62(27):6317-25.	https://pubs.acs.org/doi/10.1021/jf501233f
Maize	BCE	Beta-carotene equivalents	all (HP1001/2/3/5)	Raw kernels, dry (harvested at 7 months, 12% moisture)	Roasted	Roasted, kernels	92.10		Apparent	8.69	8.00	µg/g DW	Maize397	Mugode L, Ha B, Kaunda A, Sikombe T, Phiri S, Mutale R, et al. Carotenoid retention of biofortified provitamin A maize (Zea mays L.) after Zambian traditional methods of milling, cooking and storage. J Agric Food Chem. 2014;62(27):6317-25.	https://pubs.acs.org/doi/10.1021/jf501233f
Maize	BCE	Beta-carotene equivalents	HP1001	Raw kernels, dry (harvested at 7 months, 12% moisture)	Roasted	Roasted, kernels	110.00		Apparent	8.94	9.83	µg/g DW	Maize398	Mugode L, Ha B, Kaunda A, Sikombe T, Phiri S, Mutale R, et al. Carotenoid retention of biofortified provitamin A maize (Zea mays L.) after Zambian traditional methods of milling, cooking and storage. J Agric Food Chem. 2014;62(27):6317-25.	https://pubs.acs.org/doi/10.1021/jf501233f
Maize	BCE	Beta-carotene equivalents	GV662A (HP1002)	Raw kernels, dry (harvested at 7 months, 12% moisture)	Roasted	Roasted, kernels	120.00		Apparent	8.02	9.62	µg/g DW	Maize399	Mugode L, Ha B, Kaunda A, Sikombe T, Phiri S, Mutale R, et al. Carotenoid retention of biofortified provitamin A maize (Zea mays L.) after Zambian traditional methods of milling, cooking and storage. J Agric Food Chem. 2014;62(27):6317-25.	https://pubs.acs.org/doi/10.1021/jf501233f
Maize	BCE	Beta-carotene equivalents	HP1003	Raw kernels, dry (harvested at 7 months, 12% moisture)	Roasted	Roasted, kernels	115.00		Apparent	7.5	8.63	µg/g DW	Maize400	Mugode L, Ha B, Kaunda A, Sikombe T, Phiri S, Mutale R, et al. Carotenoid retention of biofortified provitamin A maize (Zea mays L.) after Zambian traditional methods of milling, cooking and storage. J Agric Food Chem. 2014;62(27):6317-25.	https://pubs.acs.org/doi/10.1021/jf501233f
Maize	BCE	Beta-carotene equivalents	GV665A (HP1005)	Raw kernels, dry (harvested at 7 months, 12% moisture)	Roasted	Roasted, kernels	58.60		Apparent	10.3	6.04	µg/g DW	Maize401	Mugode L, Ha B, Kaunda A, Sikombe T, Phiri S, Mutale R, et al. Carotenoid retention of biofortified provitamin A maize (Zea mays L.) after Zambian traditional methods of milling, cooking and storage. J Agric Food Chem. 2014;62(27):6317-25.	https://pubs.acs.org/doi/10.1021/jf501233f
Maize	BCE	Beta-carotene equivalents	all var (HP1001/2/3/5)	Raw kernels, dry (harvested at 7 months, 12% moisture)	Milled-hammer	Mealie meal (raw)	97.80		Apparent	8.69	8.50	µg/g DW	Maize402	Mugode L, Ha B, Kaunda A, Sikombe T, Phiri S, Mutale R, et al. Carotenoid retention of biofortified provitamin A maize (Zea mays L.) after Zambian traditional methods of milling, cooking and storage. J Agric Food Chem. 2014;62(27):6317-25.	https://pubs.acs.org/doi/10.1021/jf501233f
Maize	BCE	Beta-carotene equivalents	HP1001	Raw kernels, dry (harvested at 7 months, 12% moisture)	Milled-hammer	Mealie meal (raw)	94.30		Apparent	8.94	8.43	µg/g DW	Maize403	Mugode L, Ha B, Kaunda A, Sikombe T, Phiri S, Mutale R, et al. Carotenoid retention of biofortified provitamin A maize (Zea mays L.) after Zambian traditional methods of milling, cooking and storage. J Agric Food Chem. 2014;62(27):6317-25.	https://pubs.acs.org/doi/10.1021/jf501233f
Maize	BCE	Beta-carotene equivalents	GV662A (HP1002)	Raw kernels, dry (harvested at 7 months, 12% moisture)	Milled-hammer	Mealie meal (raw)	80.60		Apparent	8.02	6.46	µg/g DW	Maize404	Mugode L, Ha B, Kaunda A, Sikombe T, Phiri S, Mutale R, et al. Carotenoid retention of biofortified provitamin A maize (Zea mays L.) after Zambian traditional methods of milling, cooking and storage. J Agric Food Chem. 2014;62(27):6317-25.	https://pubs.acs.org/doi/10.1021/jf501233f
Maize	BCE	Beta-carotene equivalents	HP1003	Raw kernels, dry (harvested at 7 months, 12% moisture)	Milled-hammer	Mealie meal (raw)	104.00		Apparent	7.5	7.80	µg/g DW	Maize405	Mugode L, Ha B, Kaunda A, Sikombe T, Phiri S, Mutale R, et al. Carotenoid retention of biofortified provitamin A maize (Zea mays L.) after Zambian traditional methods of milling, cooking and storage. J Agric Food Chem. 2014;62(27):6317-25.	https://pubs.acs.org/doi/10.1021/jf501233f
Maize	BCE	Beta-carotene equivalents	GV665A (HP1005)	Raw kernels, dry (harvested at 7 months, 12% moisture)	Milled-hammer	Mealie meal (raw)	110.00		Apparent	10.3	11.33	µg/g DW	Maize406	Mugode L, Ha B, Kaunda A, Sikombe T, Phiri S, Mutale R, et al. Carotenoid retention of biofortified provitamin A maize (Zea mays L.) after Zambian traditional methods of milling, cooking and storage. J Agric Food Chem. 2014;62(27):6317-25.	https://pubs.acs.org/doi/10.1021/jf501233f
Maize	BCE	Beta-carotene equivalents	all var (HP1001/2/3/5)	Raw kernels, dry (harvested at 7 months, 12% moisture)	Milled-hammer + boiled + simmered	Nshima	131.00		Apparent	8.69	11.38	µg/g DW	Maize407	Mugode L, Ha B, Kaunda A, Sikombe T, Phiri S, Mutale R, et al. Carotenoid retention of biofortified provitamin A maize (Zea mays L.) after Zambian traditional methods of milling, cooking and storage. J Agric Food Chem. 2014;62(27):6317-25.	https://pubs.acs.org/doi/10.1021/jf501233f
Maize	BCE	Beta-carotene equivalents	HP1001	Raw kernels, dry (harvested at 7 months, 12% moisture)	Milled-hammer + boiled + simmered	Nshima	110.00		Apparent	8.94	9.83	µg/g DW	Maize408	Mugode L, Ha B, Kaunda A, Sikombe T, Phiri S, Mutale R, et al. Carotenoid retention of biofortified provitamin A maize (Zea mays L.) after Zambian traditional methods of milling, cooking and storage. J Agric Food Chem. 2014;62(27):6317-25.	https://pubs.acs.org/doi/10.1021/jf501233f
Maize	BCE	Beta-carotene equivalents	GV662A (HP1002)	Raw kernels, dry (harvested at 7 months, 12% moisture)	Milled-hammer + boiled + simmered	Nshima	103.00		Apparent	8.02	8.26	µg/g DW	Maize409	Mugode L, Ha B, Kaunda A, Sikombe T, Phiri S, Mutale R, et al. Carotenoid retention of biofortified provitamin A maize (Zea mays L.) after Zambian traditional methods of milling, cooking and storage. J Agric Food Chem. 2014;62(27):6317-25.	https://pubs.acs.org/doi/10.1021/jf501233f
Maize	BCE	Beta-carotene equivalents	HP1003	Raw kernels, dry (harvested at 7 months, 12% moisture)	Milled-hammer + boiled + simmered	Nshima	143.00		Apparent	7.5	10.73	µg/g DW	Maize410	Mugode L, Ha B, Kaunda A, Sikombe T, Phiri S, Mutale R, et al. Carotenoid retention of biofortified provitamin A maize (Zea mays L.) after Zambian traditional methods of milling, cooking and storage. J Agric Food Chem. 2014;62(27):6317-25.	https://pubs.acs.org/doi/10.1021/jf501233f
Maize	BCE	Beta-carotene equivalents	GV665A (HP1005)	Raw kernels, dry (harvested at 7 months, 12% moisture)	Milled-hammer + boiled + simmered	Nshima	164.00		Apparent	10.3	16.89	µg/g DW	Maize411	Mugode L, Ha B, Kaunda A, Sikombe T, Phiri S, Mutale R, et al. Carotenoid retention of biofortified provitamin A maize (Zea mays L.) after Zambian traditional methods of milling, cooking and storage. J Agric Food Chem. 2014;62(27):6317-25.	https://pubs.acs.org/doi/10.1021/jf501233f
Maize	BCE	Beta-carotene equivalents	all var (HP1001/2/3/5)	Raw kernels, dry (harvested at 7 months, 12% moisture)	Milled-hammer + boiled	Porridge	106.00		Apparent	8.69	9.21	µg/g DW	Maize412	Mugode L, Ha B, Kaunda A, Sikombe T, Phiri S, Mutale R, et al. Carotenoid retention of biofortified provitamin A maize (Zea mays L.) after Zambian traditional methods of milling, cooking and storage. J Agric Food Chem. 2014;62(27):6317-25.	https://pubs.acs.org/doi/10.1021/jf501233f
Maize	BCE	Beta-carotene equivalents	HP1001	Raw kernels, dry (harvested at 7 months, 12% moisture)	Milled-hammer + boiled	Porridge	127.00		Apparent	8.94	11.35	µg/g DW	Maize413	Mugode L, Ha B, Kaunda A, Sikombe T, Phiri S, Mutale R, et al. Carotenoid retention of biofortified provitamin A maize (Zea mays L.) after Zambian traditional methods of milling, cooking and storage. J Agric Food Chem. 2014;62(27):6317-25.	https://pubs.acs.org/doi/10.1021/jf501233f
Maize	BCE	Beta-carotene equivalents	GV662A (HP1002)	Raw kernels, dry (harvested at 7 months, 12% moisture)	Milled-hammer + boiled	Porridge	58.90		Apparent	8.02	4.72	µg/g DW	Maize414	Mugode L, Ha B, Kaunda A, Sikombe T, Phiri S, Mutale R, et al. Carotenoid retention of biofortified provitamin A maize (Zea mays L.) after Zambian traditional methods of milling, cooking and storage. J Agric Food Chem. 2014;62(27):6317-25.	https://pubs.acs.org/doi/10.1021/jf501233f
Maize	BCE	Beta-carotene equivalents	HP1003	Raw kernels, dry (harvested at 7 months, 12% moisture)	Milled-hammer + boiled	Porridge	127.00		Apparent	7.5	9.53	µg/g DW	Maize415	Mugode L, Ha B, Kaunda A, Sikombe T, Phiri S, Mutale R, et al. Carotenoid retention of biofortified provitamin A maize (Zea mays L.) after Zambian traditional methods of milling, cooking and storage. J Agric Food Chem. 2014;62(27):6317-25.	https://pubs.acs.org/doi/10.1021/jf501233f
Maize	BCE	Beta-carotene equivalents	GV665A (HP1005)	Raw kernels, dry (harvested at 7 months, 12% moisture)	Milled-hammer + boiled	Porridge	110.00		Apparent	10.3	11.33	µg/g DW	Maize416	Mugode L, Ha B, Kaunda A, Sikombe T, Phiri S, Mutale R, et al. Carotenoid retention of biofortified provitamin A maize (Zea mays L.) after Zambian traditional methods of milling, cooking and storage. J Agric Food Chem. 2014;62(27):6317-25.	https://pubs.acs.org/doi/10.1021/jf501233f
Maize	BCE	Beta-carotene equivalents	all var (HP1001/2/3/5)	Raw kernels, dry (harvested at 7 months, 12% moisture)	Milled-hammer + cold water steeped + decorticated	Samp (Raw)	108.00		Apparent	8.69	9.39	µg/g DW	Maize417	Mugode L, Ha B, Kaunda A, Sikombe T, Phiri S, Mutale R, et al. Carotenoid retention of biofortified provitamin A maize (Zea mays L.) after Zambian traditional methods of milling, cooking and storage. J Agric Food Chem. 2014;62(27):6317-25.	https://pubs.acs.org/doi/10.1021/jf501233f
Maize	BCE	Beta-carotene equivalents	HP1001	Raw kernels, dry (harvested at 7 months, 12% moisture)	Milled-hammer + cold water steeped + decorticated	Samp (Raw)	106.00		Apparent	8.94	9.48	µg/g DW	Maize418	Mugode L, Ha B, Kaunda A, Sikombe T, Phiri S, Mutale R, et al. Carotenoid retention of biofortified provitamin A maize (Zea mays L.) after Zambian traditional methods of milling, cooking and storage. J Agric Food Chem. 2014;62(27):6317-25.	https://pubs.acs.org/doi/10.1021/jf501233f
Maize	BCE	Beta-carotene equivalents	GV662A (HP1002)	Raw kernels, dry (harvested at 7 months, 12% moisture)	Milled-hammer + cold water steeped + decorticated	Samp (Raw)	95.70		Apparent	8.02	7.68	µg/g DW	Maize419	Mugode L, Ha B, Kaunda A, Sikombe T, Phiri S, Mutale R, et al. Carotenoid retention of biofortified provitamin A maize (Zea mays L.) after Zambian traditional methods of milling, cooking and storage. J Agric Food Chem. 2014;62(27):6317-25.	https://pubs.acs.org/doi/10.1021/jf501233f
Maize	BCE	Beta-carotene equivalents	HP1003	Raw kernels, dry (harvested at 7 months, 12% moisture)	Milled-hammer + cold water steeped + decorticated	Samp (Raw)	123.00		Apparent	7.5	9.23	µg/g DW	Maize420	Mugode L, Ha B, Kaunda A, Sikombe T, Phiri S, Mutale R, et al. Carotenoid retention of biofortified provitamin A maize (Zea mays L.) after Zambian traditional methods of milling, cooking and storage. J Agric Food Chem. 2014;62(27):6317-25.	https://pubs.acs.org/doi/10.1021/jf501233f
Maize	BCE	Beta-carotene equivalents	GV665A (HP1005)	Raw kernels, dry (harvested at 7 months, 12% moisture)	Milled-hammer + cold water steeped + decorticated	Samp (Raw)	108.00		Apparent	10.3	11.12	µg/g DW	Maize421	Mugode L, Ha B, Kaunda A, Sikombe T, Phiri S, Mutale R, et al. Carotenoid retention of biofortified provitamin A maize (Zea mays L.) after Zambian traditional methods of milling, cooking and storage. J Agric Food Chem. 2014;62(27):6317-25.	https://pubs.acs.org/doi/10.1021/jf501233f
Maize	BCE	Beta-carotene equivalents	all var (HP1001/2/3/5)	Raw kernels, dry (harvested at 7 months, 12% moisture)	Milled-hammer + cold water steeped + decorticated + washed + boiled	Samp (Cooked)	75.50		Apparent	8.69	6.56	µg/g DW	Maize422	Mugode L, Ha B, Kaunda A, Sikombe T, Phiri S, Mutale R, et al. Carotenoid retention of biofortified provitamin A maize (Zea mays L.) after Zambian traditional methods of milling, cooking and storage. J Agric Food Chem. 2014;62(27):6317-25.	https://pubs.acs.org/doi/10.1021/jf501233f
Maize	BCE	Beta-carotene equivalents	HP1001	Raw kernels, dry (harvested at 7 months, 12% moisture)	Milled-hammer + cold water steeped + decorticated + washed + boiled	Samp (Cooked)	67.30		Apparent	8.94	6.02	µg/g DW	Maize423	Mugode L, Ha B, Kaunda A, Sikombe T, Phiri S, Mutale R, et al. Carotenoid retention of biofortified provitamin A maize (Zea mays L.) after Zambian traditional methods of milling, cooking and storage. J Agric Food Chem. 2014;62(27):6317-25.	https://pubs.acs.org/doi/10.1021/jf501233f
Maize	BCE	Beta-carotene equivalents	GV662A (HP1002)	Raw kernels, dry (harvested at 7 months, 12% moisture)	Milled-hammer + cold water steeped + decorticated + washed + boiled	Samp (Cooked)	52.60		Apparent	8.02	4.22	µg/g DW	Maize424	Mugode L, Ha B, Kaunda A, Sikombe T, Phiri S, Mutale R, et al. Carotenoid retention of biofortified provitamin A maize (Zea mays L.) after Zambian traditional methods of milling, cooking and storage. J Agric Food Chem. 2014;62(27):6317-25.	https://pubs.acs.org/doi/10.1021/jf501233f
Maize	BCE	Beta-carotene equivalents	HP1003	Raw kernels, dry (harvested at 7 months, 12% moisture)	Milled-hammer + cold water steeped + decorticated + washed + boiled	Samp (Cooked)	79.10		Apparent	7.5	5.93	µg/g DW	Maize425	Mugode L, Ha B, Kaunda A, Sikombe T, Phiri S, Mutale R, et al. Carotenoid retention of biofortified provitamin A maize (Zea mays L.) after Zambian traditional methods of milling, cooking and storage. J Agric Food Chem. 2014;62(27):6317-25.	https://pubs.acs.org/doi/10.1021/jf501233f
Maize	BCE	Beta-carotene equivalents	GV665A (HP1005)	Raw kernels, dry (harvested at 7 months, 12% moisture)	Milled-hammer + cold water steeped + decorticated + washed + boiled	Samp (Cooked)	97.80		Apparent	10.3	10.07	µg/g DW	Maize426	Mugode L, Ha B, Kaunda A, Sikombe T, Phiri S, Mutale R, et al. Carotenoid retention of biofortified provitamin A maize (Zea mays L.) after Zambian traditional methods of milling, cooking and storage. J Agric Food Chem. 2014;62(27):6317-25.	https://pubs.acs.org/doi/10.1021/jf501233f
Maize	BCE	Beta-carotene equivalents	all var (HP1001/2/3/5)	Raw kernels, dry (harvested at 7 months, 12% moisture)	Storage 90 days, Milled-hammer + boiled + simmered	Nshima	131.00	ND	Apparent	8.69	11.38	µg/g DW	Maize427	Mugode L, Ha B, Kaunda A, Sikombe T, Phiri S, Mutale R, et al. Carotenoid retention of biofortified provitamin A maize (Zea mays L.) after Zambian traditional methods of milling, cooking and storage. J Agric Food Chem. 2014;62(27):6317-25.	https://pubs.acs.org/doi/10.1021/jf501233f
Maize	BCE	Beta-carotene equivalents	HP1001	Raw kernels, dry (harvested at 7 months, 12% moisture)	Storage 90 days, Milled-hammer + boiled + simmered	Nshima	108.49	9.43	Apparent	8.94	9.70	µg/g DW	Maize428	Mugode L, Ha B, Kaunda A, Sikombe T, Phiri S, Mutale R, et al. Carotenoid retention of biofortified provitamin A maize (Zea mays L.) after Zambian traditional methods of milling, cooking and storage. J Agric Food Chem. 2014;62(27):6317-25.	https://pubs.acs.org/doi/10.1021/jf501233f
Maize	BCE	Beta-carotene equivalents	GV662A (HP1002)	Raw kernels, dry (harvested at 7 months, 12% moisture)	Storage 90 days, Milled-hammer + boiled + simmered	Nshima	128.30	5.66	Apparent	8.02	10.29	µg/g DW	Maize429	Mugode L, Ha B, Kaunda A, Sikombe T, Phiri S, Mutale R, et al. Carotenoid retention of biofortified provitamin A maize (Zea mays L.) after Zambian traditional methods of milling, cooking and storage. J Agric Food Chem. 2014;62(27):6317-25.	https://pubs.acs.org/doi/10.1021/jf501233f
Maize	BCE	Beta-carotene equivalents	HP1003	Raw kernels, dry (harvested at 7 months, 12% moisture)	Storage 90 days, Milled-hammer + boiled + simmered	Nshima	66.98	5.66	Apparent	7.5	5.02	µg/g DW	Maize430	Mugode L, Ha B, Kaunda A, Sikombe T, Phiri S, Mutale R, et al. Carotenoid retention of biofortified provitamin A maize (Zea mays L.) after Zambian traditional methods of milling, cooking and storage. J Agric Food Chem. 2014;62(27):6317-25.	https://pubs.acs.org/doi/10.1021/jf501233f
Maize	BCE	Beta-carotene equivalents	GV665A (HP1005)	Raw kernels, dry (harvested at 7 months, 12% moisture)	Storage 90 days, Milled-hammer + boiled + simmered	Nshima	112.26	3.78	Apparent	10.3	11.56	µg/g DW	Maize431	Mugode L, Ha B, Kaunda A, Sikombe T, Phiri S, Mutale R, et al. Carotenoid retention of biofortified provitamin A maize (Zea mays L.) after Zambian traditional methods of milling, cooking and storage. J Agric Food Chem. 2014;62(27):6317-25.	https://pubs.acs.org/doi/10.1021/jf501233f
Maize	BCE	Beta-carotene equivalents	all var (HP1001/2/3/5)	Raw kernels, dry (harvested at 7 months, 12% moisture)	Storage 90 days, Milled-hammer + boiled	Samp (Cooked)	108.00	ND	Apparent	8.69	9.39	µg/g DW	Maize432	Mugode L, Ha B, Kaunda A, Sikombe T, Phiri S, Mutale R, et al. Carotenoid retention of biofortified provitamin A maize (Zea mays L.) after Zambian traditional methods of milling, cooking and storage. J Agric Food Chem. 2014;62(27):6317-25.	https://pubs.acs.org/doi/10.1021/jf501233f
Maize	BCE	Beta-carotene equivalents	HP1001	Raw kernels, dry (harvested at 7 months, 12% moisture)	Storage 90 days, Milled-hammer + boiled	Samp (Cooked)	77.66	3.19	Apparent	8.94	6.94	µg/g DW	Maize433	Mugode L, Ha B, Kaunda A, Sikombe T, Phiri S, Mutale R, et al. Carotenoid retention of biofortified provitamin A maize (Zea mays L.) after Zambian traditional methods of milling, cooking and storage. J Agric Food Chem. 2014;62(27):6317-25.	https://pubs.acs.org/doi/10.1021/jf501233f
Maize	BCE	Beta-carotene equivalents	GV662A (HP1002)	Raw kernels, dry (harvested at 7 months, 12% moisture)	Storage 90 days, Milled-hammer + boiled	Samp (Cooked)	203.19	31.92	Apparent	8.02	16.30	µg/g DW	Maize434	Mugode L, Ha B, Kaunda A, Sikombe T, Phiri S, Mutale R, et al. Carotenoid retention of biofortified provitamin A maize (Zea mays L.) after Zambian traditional methods of milling, cooking and storage. J Agric Food Chem. 2014;62(27):6317-25.	https://pubs.acs.org/doi/10.1021/jf501233f
Maize	BCE	Beta-carotene equivalents	HP1003	Raw kernels, dry (harvested at 7 months, 12% moisture)	Storage 90 days, Milled-hammer + boiled	Samp (Cooked)	92.55	19.15	Apparent	7.5	6.94	µg/g DW	Maize435	Mugode L, Ha B, Kaunda A, Sikombe T, Phiri S, Mutale R, et al. Carotenoid retention of biofortified provitamin A maize (Zea mays L.) after Zambian traditional methods of milling, cooking and storage. J Agric Food Chem. 2014;62(27):6317-25.	https://pubs.acs.org/doi/10.1021/jf501233f
Maize	BCE	Beta-carotene equivalents	GV665A (HP1005)	Raw kernels, dry (harvested at 7 months, 12% moisture)	Storage 90 days, Milled-hammer + boiled	Samp (Cooked)	120.21	40.43	Apparent	10.3	12.38	µg/g DW	Maize436	Mugode L, Ha B, Kaunda A, Sikombe T, Phiri S, Mutale R, et al. Carotenoid retention of biofortified provitamin A maize (Zea mays L.) after Zambian traditional methods of milling, cooking and storage. J Agric Food Chem. 2014;62(27):6317-25.	https://pubs.acs.org/doi/10.1021/jf501233f
Maize	BCE	Beta-carotene equivalents	all var (HP1001/2/3/5)	Raw kernels, dry (harvested at 7 months, 12% moisture)	Storage 90 days, Milled-hammer + cold water steeped + decorticated + washed + boiled	Porridge, stored	75.50		Apparent	8.69	6.56	µg/g DW	Maize437	Mugode L, Ha B, Kaunda A, Sikombe T, Phiri S, Mutale R, et al. Carotenoid retention of biofortified provitamin A maize (Zea mays L.) after Zambian traditional methods of milling, cooking and storage. J Agric Food Chem. 2014;62(27):6317-25.	https://pubs.acs.org/doi/10.1021/jf501233f
Maize	BCE	Beta-carotene equivalents	HP1001	Raw kernels, dry (harvested at 7 months, 12% moisture)	Storage 90 days, Milled-hammer + cold water steeped + decorticated + washed + boiled	Porridge, stored	132.30	3.72	Apparent	8.94	11.83	µg/g DW	Maize438	Mugode L, Ha B, Kaunda A, Sikombe T, Phiri S, Mutale R, et al. Carotenoid retention of biofortified provitamin A maize (Zea mays L.) after Zambian traditional methods of milling, cooking and storage. J Agric Food Chem. 2014;62(27):6317-25.	https://pubs.acs.org/doi/10.1021/jf501233f
Maize	BCE	Beta-carotene equivalents	GV662A (HP1002)	Raw kernels, dry (harvested at 7 months, 12% moisture)	Storage 90 days, Milled-hammer + cold water steeped + decorticated + washed + boiled	Porridge, stored	126.71	4.66	Apparent	8.02	10.16	µg/g DW	Maize439	Mugode L, Ha B, Kaunda A, Sikombe T, Phiri S, Mutale R, et al. Carotenoid retention of biofortified provitamin A maize (Zea mays L.) after Zambian traditional methods of milling, cooking and storage. J Agric Food Chem. 2014;62(27):6317-25.	https://pubs.acs.org/doi/10.1021/jf501233f
Maize	BCE	Beta-carotene equivalents	HP1003	Raw kernels, dry (harvested at 7 months, 12% moisture)	Storage 90 days, Milled-hammer + cold water steeped + decorticated + washed + boiled	Porridge, stored	155.59	6.52	Apparent	7.5	11.67	µg/g DW	Maize440	Mugode L, Ha B, Kaunda A, Sikombe T, Phiri S, Mutale R, et al. Carotenoid retention of biofortified provitamin A maize (Zea mays L.) after Zambian traditional methods of milling, cooking and storage. J Agric Food Chem. 2014;62(27):6317-25.	https://pubs.acs.org/doi/10.1021/jf501233f
Maize	BCE	Beta-carotene equivalents	GV665A (HP1005)	Raw kernels, dry (harvested at 7 months, 12% moisture)	Storage 90 days, Milled-hammer + cold water steeped + decorticated + washed + boiled	Porridge, stored	149.07	1.86	Apparent	10.3	15.35	µg/g DW	Maize441	Mugode L, Ha B, Kaunda A, Sikombe T, Phiri S, Mutale R, et al. Carotenoid retention of biofortified provitamin A maize (Zea mays L.) after Zambian traditional methods of milling, cooking and storage. J Agric Food Chem. 2014;62(27):6317-25.	https://pubs.acs.org/doi/10.1021/jf501233f
Maize	ATBC	All-trans-beta-carotene	OPVI	Raw cob	Dried to 8.5% moisture, Storage 2 months, @29ºC, humidity 30% PICS-OXY (Purdue Improved T Crop Storage (PICS) bags + oxygen scavenger) packaging	Stored	83.10	4.20	Apparent	2.55	2.12	µg/g DW	Maize442	Nkhata, S. G.; Ortiz, D.; Baributsa, D.; Hamaker, B.; Rocheford, T.; Ferruzzi, M. G. Assessment of oxygen sequestration on effectiveness of Purdue Improved Crop Storage (PICS) bags in reducing carotenoid degradation during post-harvest storage of two biofortified orange maize genotypes. Journal of cereal science 2019;87():68-77	https://www.sciencedirect.com/science/article/abs/pii/S0733521018307963?via%3Dihub
Maize	ATBC	All-trans-beta-carotene	OPVI	Raw cob	Dried to 8.5% moisture, Storage 4 months, @29ºC, humidity 30% PICS-OXY packaging	Stored	62.70	2.90	Apparent	2.55	1.60	µg/g DW	Maize443	Nkhata, S. G.; Ortiz, D.; Baributsa, D.; Hamaker, B.; Rocheford, T.; Ferruzzi, M. G. Assessment of oxygen sequestration on effectiveness of Purdue Improved Crop Storage (PICS) bags in reducing carotenoid degradation during post-harvest storage of two biofortified orange maize genotypes. Journal of cereal science 2019;87():68-77	https://www.sciencedirect.com/science/article/abs/pii/S0733521018307963?via%3Dihub
Maize	ATBC	All-trans-beta-carotene	OPVI	Raw cob	Dried to 8.5% moisture, Storage 8 months, @29ºC, humidity 30% PICS-OXY packaging	Stored	36.10	0.40	Apparent	2.55	0.92	µg/g DW	Maize444	Nkhata, S. G.; Ortiz, D.; Baributsa, D.; Hamaker, B.; Rocheford, T.; Ferruzzi, M. G. Assessment of oxygen sequestration on effectiveness of Purdue Improved Crop Storage (PICS) bags in reducing carotenoid degradation during post-harvest storage of two biofortified orange maize genotypes. Journal of cereal science 2019;87():68-77	https://www.sciencedirect.com/science/article/abs/pii/S0733521018307963?via%3Dihub
Maize	ATBC	All-trans-beta-carotene	OPVI	Raw cob	Dried to 8.5% moisture, Storage 2 months, @29ºC, humidity 30% PICS-NOXY packaging	Stored	61.70	3.40	Apparent	2.55	1.57	µg/g DW	Maize445	Nkhata, S. G.; Ortiz, D.; Baributsa, D.; Hamaker, B.; Rocheford, T.; Ferruzzi, M. G. Assessment of oxygen sequestration on effectiveness of Purdue Improved Crop Storage (PICS) bags in reducing carotenoid degradation during post-harvest storage of two biofortified orange maize genotypes. Journal of cereal science 2019;87():68-77	https://www.sciencedirect.com/science/article/abs/pii/S0733521018307963?via%3Dihub
Maize	ATBC	All-trans-beta-carotene	OPVI	Raw cob	Dried to 8.5% moisture, Storage 4 months, @29ºC, humidity 30% PICS-NOXY packaging	Stored	38.20	3.60	Apparent	2.55	0.97	µg/g DW	Maize446	Nkhata, S. G.; Ortiz, D.; Baributsa, D.; Hamaker, B.; Rocheford, T.; Ferruzzi, M. G. Assessment of oxygen sequestration on effectiveness of Purdue Improved Crop Storage (PICS) bags in reducing carotenoid degradation during post-harvest storage of two biofortified orange maize genotypes. Journal of cereal science 2019;87():68-77	https://www.sciencedirect.com/science/article/abs/pii/S0733521018307963?via%3Dihub
Maize	ATBC	All-trans-beta-carotene	OPVI	Raw cob	Dried to 8.5% moisture, Storage 8 months, @29ºC, humidity 30% PICS-NOXY packaging	Stored	32.90	2.90	Apparent	2.55	0.84	µg/g DW	Maize447	Nkhata, S. G.; Ortiz, D.; Baributsa, D.; Hamaker, B.; Rocheford, T.; Ferruzzi, M. G. Assessment of oxygen sequestration on effectiveness of Purdue Improved Crop Storage (PICS) bags in reducing carotenoid degradation during post-harvest storage of two biofortified orange maize genotypes. Journal of cereal science 2019;87():68-77	https://www.sciencedirect.com/science/article/abs/pii/S0733521018307963?via%3Dihub
Maize	ATBC	All-trans-beta-carotene	OPVI	Raw cob	Dried to 8.5% moisture, Storage 2 months, @29ºC, humidity 30% woven packaging (Polypropylene woven bags)	Stored	60.90	4.20	Apparent	2.55	1.55	µg/g DW	Maize448	Nkhata, S. G.; Ortiz, D.; Baributsa, D.; Hamaker, B.; Rocheford, T.; Ferruzzi, M. G. Assessment of oxygen sequestration on effectiveness of Purdue Improved Crop Storage (PICS) bags in reducing carotenoid degradation during post-harvest storage of two biofortified orange maize genotypes. Journal of cereal science 2019;87():68-77	https://www.sciencedirect.com/science/article/abs/pii/S0733521018307963?via%3Dihub
Maize	ATBC	All-trans-beta-carotene	OPVI	Raw cob	Dried to 8.5% moisture, Storage 4 months, @29ºC, humidity 30% woven packaging	Stored	44.40	2.40	Apparent	2.55	1.13	µg/g DW	Maize449	Nkhata, S. G.; Ortiz, D.; Baributsa, D.; Hamaker, B.; Rocheford, T.; Ferruzzi, M. G. Assessment of oxygen sequestration on effectiveness of Purdue Improved Crop Storage (PICS) bags in reducing carotenoid degradation during post-harvest storage of two biofortified orange maize genotypes. Journal of cereal science 2019;87():68-77	https://www.sciencedirect.com/science/article/abs/pii/S0733521018307963?via%3Dihub
Maize	ATBC	All-trans-beta-carotene	OPVI	Raw cob	Dried to 8.5% moisture, Storage 8 months, @29ºC, humidity 30% woven packaging	Stored	33.70	3.10	Apparent	2.55	0.86	µg/g DW	Maize450	Nkhata, S. G.; Ortiz, D.; Baributsa, D.; Hamaker, B.; Rocheford, T.; Ferruzzi, M. G. Assessment of oxygen sequestration on effectiveness of Purdue Improved Crop Storage (PICS) bags in reducing carotenoid degradation during post-harvest storage of two biofortified orange maize genotypes. Journal of cereal science 2019;87():68-77	https://www.sciencedirect.com/science/article/abs/pii/S0733521018307963?via%3Dihub
Maize	BCE	Beta-carotene equivalents	OPVI	Raw cob	Dried to 8.5% moisture, Storage 2 months, @29ºC, humidity 30% PICS-OXY packaging	Stored	89.70	4.20	Apparent			µg/g DW	Maize451	Nkhata, S. G.; Ortiz, D.; Baributsa, D.; Hamaker, B.; Rocheford, T.; Ferruzzi, M. G. Assessment of oxygen sequestration on effectiveness of Purdue Improved Crop Storage (PICS) bags in reducing carotenoid degradation during post-harvest storage of two biofortified orange maize genotypes. Journal of cereal science 2019;87():68-77	https://www.sciencedirect.com/science/article/abs/pii/S0733521018307963?via%3Dihub
Maize	BCE	Beta-carotene equivalents	OPVI	Raw cob	Dried to 8.5% moisture, Storage 4 months, @29ºC, humidity 30% PICS-OXY packaging	Stored	74.20	3.17	Apparent			µg/g DW	Maize452	Nkhata, S. G.; Ortiz, D.; Baributsa, D.; Hamaker, B.; Rocheford, T.; Ferruzzi, M. G. Assessment of oxygen sequestration on effectiveness of Purdue Improved Crop Storage (PICS) bags in reducing carotenoid degradation during post-harvest storage of two biofortified orange maize genotypes. Journal of cereal science 2019;87():68-77	https://www.sciencedirect.com/science/article/abs/pii/S0733521018307963?via%3Dihub
Maize	BCE	Beta-carotene equivalents	OPVI	Raw cob	Dried to 8.5% moisture, Storage 8 months, @29ºC, humidity 30% PICS-OXY packaging	Stored	50.50	ND	Apparent			µg/g DW	Maize453	Nkhata, S. G.; Ortiz, D.; Baributsa, D.; Hamaker, B.; Rocheford, T.; Ferruzzi, M. G. Assessment of oxygen sequestration on effectiveness of Purdue Improved Crop Storage (PICS) bags in reducing carotenoid degradation during post-harvest storage of two biofortified orange maize genotypes. Journal of cereal science 2019;87():68-77	https://www.sciencedirect.com/science/article/abs/pii/S0733521018307963?via%3Dihub
Maize	BCE	Beta-carotene equivalents	OPVI	Raw cob	Dried to 8.5% moisture, Storage 2 months, @29ºC, humidity 30% PICS-NOXY packaging	Stored	70.00	4.20	Apparent			µg/g DW	Maize454	Nkhata, S. G.; Ortiz, D.; Baributsa, D.; Hamaker, B.; Rocheford, T.; Ferruzzi, M. G. Assessment of oxygen sequestration on effectiveness of Purdue Improved Crop Storage (PICS) bags in reducing carotenoid degradation during post-harvest storage of two biofortified orange maize genotypes. Journal of cereal science 2019;87():68-77	https://www.sciencedirect.com/science/article/abs/pii/S0733521018307963?via%3Dihub
Maize	BCE	Beta-carotene equivalents	OPVI	Raw cob	Dried to 8.5% moisture, Storage 4 months, @29ºC, humidity 30% PICS-NOXY packaging	Stored	47.90	3.20	Apparent			µg/g DW	Maize455	Nkhata, S. G.; Ortiz, D.; Baributsa, D.; Hamaker, B.; Rocheford, T.; Ferruzzi, M. G. Assessment of oxygen sequestration on effectiveness of Purdue Improved Crop Storage (PICS) bags in reducing carotenoid degradation during post-harvest storage of two biofortified orange maize genotypes. Journal of cereal science 2019;87():68-77	https://www.sciencedirect.com/science/article/abs/pii/S0733521018307963?via%3Dihub
Maize	BCE	Beta-carotene equivalents	OPVI	Raw cob	Dried to 8.5% moisture, Storage 8 months, @29ºC, humidity 30% PICS-NOXY packaging	Stored	45.50	3.70	Apparent			µg/g DW	Maize456	Nkhata, S. G.; Ortiz, D.; Baributsa, D.; Hamaker, B.; Rocheford, T.; Ferruzzi, M. G. Assessment of oxygen sequestration on effectiveness of Purdue Improved Crop Storage (PICS) bags in reducing carotenoid degradation during post-harvest storage of two biofortified orange maize genotypes. Journal of cereal science 2019;87():68-77	https://www.sciencedirect.com/science/article/abs/pii/S0733521018307963?via%3Dihub
Maize	BCE	Beta-carotene equivalents	OPVI	Raw cob	Dried to 8.5% moisture, Storage 2 months, @29ºC, humidity 30%woven packaging	Stored	68.70	10.50	Apparent			µg/g DW	Maize457	Nkhata, S. G.; Ortiz, D.; Baributsa, D.; Hamaker, B.; Rocheford, T.; Ferruzzi, M. G. Assessment of oxygen sequestration on effectiveness of Purdue Improved Crop Storage (PICS) bags in reducing carotenoid degradation during post-harvest storage of two biofortified orange maize genotypes. Journal of cereal science 2019;87():68-77	https://www.sciencedirect.com/science/article/abs/pii/S0733521018307963?via%3Dihub
Maize	BCE	Beta-carotene equivalents	OPVI	Raw cob	Dried to 8.5% moisture, Storage 4 months, @29ºC, humidity 30%woven packaging	Stored	54.50	9.90	Apparent			µg/g DW	Maize458	Nkhata, S. G.; Ortiz, D.; Baributsa, D.; Hamaker, B.; Rocheford, T.; Ferruzzi, M. G. Assessment of oxygen sequestration on effectiveness of Purdue Improved Crop Storage (PICS) bags in reducing carotenoid degradation during post-harvest storage of two biofortified orange maize genotypes. Journal of cereal science 2019;87():68-77	https://www.sciencedirect.com/science/article/abs/pii/S0733521018307963?via%3Dihub
Maize	BCE	Beta-carotene equivalents	OPVI	Raw cob	Dried to 8.5% moisture, Storage 8 months, @29ºC, humidity 30% woven packaging	Stored	39.20	9.70	Apparent			µg/g DW	Maize459	Nkhata, S. G.; Ortiz, D.; Baributsa, D.; Hamaker, B.; Rocheford, T.; Ferruzzi, M. G. Assessment of oxygen sequestration on effectiveness of Purdue Improved Crop Storage (PICS) bags in reducing carotenoid degradation during post-harvest storage of two biofortified orange maize genotypes. Journal of cereal science 2019;87():68-77	https://www.sciencedirect.com/science/article/abs/pii/S0733521018307963?via%3Dihub
Maize	PVA	Provitamin A	OPVI	Raw cob	Dried to 8.5% moisture, Storage 2 months, @29ºC, humidity 30% PICS-OXY packaging	Stored	90.20	10.30	Apparent	8.86	7.99	µg/g DW	Maize460	Nkhata, S. G.; Ortiz, D.; Baributsa, D.; Hamaker, B.; Rocheford, T.; Ferruzzi, M. G. Assessment of oxygen sequestration on effectiveness of Purdue Improved Crop Storage (PICS) bags in reducing carotenoid degradation during post-harvest storage of two biofortified orange maize genotypes. Journal of cereal science 2019;87():68-77	https://www.sciencedirect.com/science/article/abs/pii/S0733521018307963?via%3Dihub
Maize	PVA	Provitamin A	OPVI	Raw cob	Dried to 8.5% moisture, Storage 4 months, @29ºC, humidity 30% PICS-OXY packaging	Stored	77.10	9.50	Apparent	8.86	6.83	µg/g DW	Maize461	Nkhata, S. G.; Ortiz, D.; Baributsa, D.; Hamaker, B.; Rocheford, T.; Ferruzzi, M. G. Assessment of oxygen sequestration on effectiveness of Purdue Improved Crop Storage (PICS) bags in reducing carotenoid degradation during post-harvest storage of two biofortified orange maize genotypes. Journal of cereal science 2019;87():68-77	https://www.sciencedirect.com/science/article/abs/pii/S0733521018307963?via%3Dihub
Maize	PVA	Provitamin A	OPVI	Raw cob	Dried to 8.5% moisture, Storage 8 months, @29ºC, humidity 30% PICS-OXY packaging	Stored	45.30	9.20	Apparent	8.86	4.01	µg/g DW	Maize462	Nkhata, S. G.; Ortiz, D.; Baributsa, D.; Hamaker, B.; Rocheford, T.; Ferruzzi, M. G. Assessment of oxygen sequestration on effectiveness of Purdue Improved Crop Storage (PICS) bags in reducing carotenoid degradation during post-harvest storage of two biofortified orange maize genotypes. Journal of cereal science 2019;87():68-77	https://www.sciencedirect.com/science/article/abs/pii/S0733521018307963?via%3Dihub
Maize	PVA	Provitamin A	OPVI	Raw cob	Dried to 8.5% moisture, Storage 2 months, @29ºC, humidity 30% PICS-NOXY packaging	Stored	72.40		Apparent	8.86	6.41	µg/g DW	Maize463	Nkhata, S. G.; Ortiz, D.; Baributsa, D.; Hamaker, B.; Rocheford, T.; Ferruzzi, M. G. Assessment of oxygen sequestration on effectiveness of Purdue Improved Crop Storage (PICS) bags in reducing carotenoid degradation during post-harvest storage of two biofortified orange maize genotypes. Journal of cereal science 2019;87():68-77	https://www.sciencedirect.com/science/article/abs/pii/S0733521018307963?via%3Dihub
Maize	PVA	Provitamin A	OPVI	Raw cob	Dried to 8.5% moisture, Storage 4 months, @29ºC, humidity 30% PICS-NOXY packaging	Stored	50.30	11.80	Apparent	8.86	4.46	µg/g DW	Maize464	Nkhata, S. G.; Ortiz, D.; Baributsa, D.; Hamaker, B.; Rocheford, T.; Ferruzzi, M. G. Assessment of oxygen sequestration on effectiveness of Purdue Improved Crop Storage (PICS) bags in reducing carotenoid degradation during post-harvest storage of two biofortified orange maize genotypes. Journal of cereal science 2019;87():68-77	https://www.sciencedirect.com/science/article/abs/pii/S0733521018307963?via%3Dihub
Maize	PVA	Provitamin A	OPVI	Raw cob	Dried to 8.5% moisture, Storage 8 months, @29ºC, humidity 30% PICS-NOXY packaging	Stored	54.50		Apparent	8.86	4.83	µg/g DW	Maize465	Nkhata, S. G.; Ortiz, D.; Baributsa, D.; Hamaker, B.; Rocheford, T.; Ferruzzi, M. G. Assessment of oxygen sequestration on effectiveness of Purdue Improved Crop Storage (PICS) bags in reducing carotenoid degradation during post-harvest storage of two biofortified orange maize genotypes. Journal of cereal science 2019;87():68-77	https://www.sciencedirect.com/science/article/abs/pii/S0733521018307963?via%3Dihub
Maize	PVA	Provitamin A	OPVI	Raw cob	Dried to 8.5% moisture, Storage 2 months, @29ºC, humidity 30%woven packaging	Stored	71.20	3.40	Apparent	8.86	6.31	µg/g DW	Maize466	Nkhata, S. G.; Ortiz, D.; Baributsa, D.; Hamaker, B.; Rocheford, T.; Ferruzzi, M. G. Assessment of oxygen sequestration on effectiveness of Purdue Improved Crop Storage (PICS) bags in reducing carotenoid degradation during post-harvest storage of two biofortified orange maize genotypes. Journal of cereal science 2019;87():68-77	https://www.sciencedirect.com/science/article/abs/pii/S0733521018307963?via%3Dihub
Maize	PVA	Provitamin A	OPVI	Raw cob	Dried to 8.5% moisture, Storage 4 months, @29ºC, humidity 30%woven packaging	Stored	56.70	2.90	Apparent	8.86	5.02	µg/g DW	Maize467	Nkhata, S. G.; Ortiz, D.; Baributsa, D.; Hamaker, B.; Rocheford, T.; Ferruzzi, M. G. Assessment of oxygen sequestration on effectiveness of Purdue Improved Crop Storage (PICS) bags in reducing carotenoid degradation during post-harvest storage of two biofortified orange maize genotypes. Journal of cereal science 2019;87():68-77	https://www.sciencedirect.com/science/article/abs/pii/S0733521018307963?via%3Dihub
Maize	PVA	Provitamin A	OPVI	Raw cob	Dried to 8.5% moisture, Storage 8 months, @29ºC, humidity 30% woven packaging	Stored	38.70	12.90	Apparent	8.86	3.43	µg/g DW	Maize468	Nkhata, S. G.; Ortiz, D.; Baributsa, D.; Hamaker, B.; Rocheford, T.; Ferruzzi, M. G. Assessment of oxygen sequestration on effectiveness of Purdue Improved Crop Storage (PICS) bags in reducing carotenoid degradation during post-harvest storage of two biofortified orange maize genotypes. Journal of cereal science 2019;87():68-77	https://www.sciencedirect.com/science/article/abs/pii/S0733521018307963?via%3Dihub
Maize	TCC	Total carotenoid content	OPVI	Raw cob	Dried to 8.5% moisture, Storage 2 months, @29ºC, humidity 30% PICS-OXY packaging	Stored	93.90	5.50	Apparent	54.3	50.99	µg/g DW	Maize469	Nkhata, S. G.; Ortiz, D.; Baributsa, D.; Hamaker, B.; Rocheford, T.; Ferruzzi, M. G. Assessment of oxygen sequestration on effectiveness of Purdue Improved Crop Storage (PICS) bags in reducing carotenoid degradation during post-harvest storage of two biofortified orange maize genotypes. Journal of cereal science 2019;87():68-77	https://www.sciencedirect.com/science/article/abs/pii/S0733521018307963?via%3Dihub
Maize	TCC	Total carotenoid content	OPVI	Raw cob	Dried to 8.5% moisture, Storage 4 months, @29ºC, humidity 30% PICS-OXY packaging	Stored	90.70	6.00	Apparent	54.3	49.25	µg/g DW	Maize470	Nkhata, S. G.; Ortiz, D.; Baributsa, D.; Hamaker, B.; Rocheford, T.; Ferruzzi, M. G. Assessment of oxygen sequestration on effectiveness of Purdue Improved Crop Storage (PICS) bags in reducing carotenoid degradation during post-harvest storage of two biofortified orange maize genotypes. Journal of cereal science 2019;87():68-77	https://www.sciencedirect.com/science/article/abs/pii/S0733521018307963?via%3Dihub
Maize	TCC	Total carotenoid content	OPVI	Raw cob	Dried to 8.5% moisture, Storage 8 months, @29ºC, humidity 30% PICS-OXY packaging	Stored	63.50	6.50	Apparent	54.3	34.48	µg/g DW	Maize471	Nkhata, S. G.; Ortiz, D.; Baributsa, D.; Hamaker, B.; Rocheford, T.; Ferruzzi, M. G. Assessment of oxygen sequestration on effectiveness of Purdue Improved Crop Storage (PICS) bags in reducing carotenoid degradation during post-harvest storage of two biofortified orange maize genotypes. Journal of cereal science 2019;87():68-77	https://www.sciencedirect.com/science/article/abs/pii/S0733521018307963?via%3Dihub
Maize	TCC	Total carotenoid content	OPVI	Raw cob	Dried to 8.5% moisture, Storage 2 months, @29ºC, humidity 30% PICS-NOXY packaging	Stored	82.30	4.60	Apparent	54.3	44.69	µg/g DW	Maize472	Nkhata, S. G.; Ortiz, D.; Baributsa, D.; Hamaker, B.; Rocheford, T.; Ferruzzi, M. G. Assessment of oxygen sequestration on effectiveness of Purdue Improved Crop Storage (PICS) bags in reducing carotenoid degradation during post-harvest storage of two biofortified orange maize genotypes. Journal of cereal science 2019;87():68-77	https://www.sciencedirect.com/science/article/abs/pii/S0733521018307963?via%3Dihub
Maize	TCC	Total carotenoid content	OPVI	Raw cob	Dried to 8.5% moisture, Storage 4 months, @29ºC, humidity 30% PICS-NOXY packaging	Stored	73.00	6.80	Apparent	54.3	39.64	µg/g DW	Maize473	Nkhata, S. G.; Ortiz, D.; Baributsa, D.; Hamaker, B.; Rocheford, T.; Ferruzzi, M. G. Assessment of oxygen sequestration on effectiveness of Purdue Improved Crop Storage (PICS) bags in reducing carotenoid degradation during post-harvest storage of two biofortified orange maize genotypes. Journal of cereal science 2019;87():68-77	https://www.sciencedirect.com/science/article/abs/pii/S0733521018307963?via%3Dihub
Maize	TCC	Total carotenoid content	OPVI	Raw cob	Dried to 8.5% moisture, Storage 8 months, @29ºC, humidity 30% PICS-NOXY packaging	Stored	57.60		Apparent	54.3	31.28	µg/g DW	Maize474	Nkhata, S. G.; Ortiz, D.; Baributsa, D.; Hamaker, B.; Rocheford, T.; Ferruzzi, M. G. Assessment of oxygen sequestration on effectiveness of Purdue Improved Crop Storage (PICS) bags in reducing carotenoid degradation during post-harvest storage of two biofortified orange maize genotypes. Journal of cereal science 2019;87():68-77	https://www.sciencedirect.com/science/article/abs/pii/S0733521018307963?via%3Dihub
Maize	TCC	Total carotenoid content	OPVI	Raw cob	Dried to 8.5% moisture, Storage 2 months, @29ºC, humidity 30%woven packaging	Stored	79.50	7.60	Apparent	54.3	43.17	µg/g DW	Maize475	Nkhata, S. G.; Ortiz, D.; Baributsa, D.; Hamaker, B.; Rocheford, T.; Ferruzzi, M. G. Assessment of oxygen sequestration on effectiveness of Purdue Improved Crop Storage (PICS) bags in reducing carotenoid degradation during post-harvest storage of two biofortified orange maize genotypes. Journal of cereal science 2019;87():68-77	https://www.sciencedirect.com/science/article/abs/pii/S0733521018307963?via%3Dihub
Maize	TCC	Total carotenoid content	OPVI	Raw cob	Dried to 8.5% moisture, Storage 4 months, @29ºC, humidity 30%woven packaging	Stored	71.10	8.40	Apparent	54.3	38.61	µg/g DW	Maize476	Nkhata, S. G.; Ortiz, D.; Baributsa, D.; Hamaker, B.; Rocheford, T.; Ferruzzi, M. G. Assessment of oxygen sequestration on effectiveness of Purdue Improved Crop Storage (PICS) bags in reducing carotenoid degradation during post-harvest storage of two biofortified orange maize genotypes. Journal of cereal science 2019;87():68-77	https://www.sciencedirect.com/science/article/abs/pii/S0733521018307963?via%3Dihub
Maize	TCC	Total carotenoid content	OPVI	Raw cob	Dried to 8.5% moisture, Storage 8 months, @29ºC, humidity 30% woven packaging	Stored	50.20		Apparent	54.3	27.26	µg/g DW	Maize477	Nkhata, S. G.; Ortiz, D.; Baributsa, D.; Hamaker, B.; Rocheford, T.; Ferruzzi, M. G. Assessment of oxygen sequestration on effectiveness of Purdue Improved Crop Storage (PICS) bags in reducing carotenoid degradation during post-harvest storage of two biofortified orange maize genotypes. Journal of cereal science 2019;87():68-77	https://www.sciencedirect.com/science/article/abs/pii/S0733521018307963?via%3Dihub
Maize	ATBC	All-trans-beta-carotene	OPVII	Raw cob	Dried to 8.5% moisture, Storage 2 months, @29ºC, humidity 30% PICS-OXY packaging	Stored	86.30	3.40	Apparent	3.19	2.75	µg/g DW	Maize478	Nkhata, S. G.; Ortiz, D.; Baributsa, D.; Hamaker, B.; Rocheford, T.; Ferruzzi, M. G. Assessment of oxygen sequestration on effectiveness of Purdue Improved Crop Storage (PICS) bags in reducing carotenoid degradation during post-harvest storage of two biofortified orange maize genotypes. Journal of cereal science 2019;87():68-77	https://www.sciencedirect.com/science/article/abs/pii/S0733521018307963?via%3Dihub
Maize	ATBC	All-trans-beta-carotene	OPVII	Raw cob	Dried to 8.5% moisture, Storage 4 months, @29ºC, humidity 30% PICS-OXY packaging	Stored	62.10	3.10	Apparent	3.19	1.98	µg/g DW	Maize479	Nkhata, S. G.; Ortiz, D.; Baributsa, D.; Hamaker, B.; Rocheford, T.; Ferruzzi, M. G. Assessment of oxygen sequestration on effectiveness of Purdue Improved Crop Storage (PICS) bags in reducing carotenoid degradation during post-harvest storage of two biofortified orange maize genotypes. Journal of cereal science 2019;87():68-77	https://www.sciencedirect.com/science/article/abs/pii/S0733521018307963?via%3Dihub
Maize	ATBC	All-trans-beta-carotene	OPVII	Raw cob	Dried to 8.5% moisture, Storage 8 months, @29ºC, humidity 30% PICS-OXY packaging	Stored	37.10	2.30	Apparent	3.19	1.18	µg/g DW	Maize480	Nkhata, S. G.; Ortiz, D.; Baributsa, D.; Hamaker, B.; Rocheford, T.; Ferruzzi, M. G. Assessment of oxygen sequestration on effectiveness of Purdue Improved Crop Storage (PICS) bags in reducing carotenoid degradation during post-harvest storage of two biofortified orange maize genotypes. Journal of cereal science 2019;87():68-77	https://www.sciencedirect.com/science/article/abs/pii/S0733521018307963?via%3Dihub
Maize	ATBC	All-trans-beta-carotene	OPVII	Raw cob	Dried to 8.5% moisture, Storage 2 months, @29ºC, humidity 30% PICS-NOXY packaging	Stored	61.20	3.10	Apparent	3.19	1.95	µg/g DW	Maize481	Nkhata, S. G.; Ortiz, D.; Baributsa, D.; Hamaker, B.; Rocheford, T.; Ferruzzi, M. G. Assessment of oxygen sequestration on effectiveness of Purdue Improved Crop Storage (PICS) bags in reducing carotenoid degradation during post-harvest storage of two biofortified orange maize genotypes. Journal of cereal science 2019;87():68-77	https://www.sciencedirect.com/science/article/abs/pii/S0733521018307963?via%3Dihub
Maize	ATBC	All-trans-beta-carotene	OPVII	Raw cob	Dried to 8.5% moisture, Storage 4 months, @29ºC, humidity 30% PICS-NOXY packaging	Stored	38.20	2.90	Apparent	3.19	1.22	µg/g DW	Maize482	Nkhata, S. G.; Ortiz, D.; Baributsa, D.; Hamaker, B.; Rocheford, T.; Ferruzzi, M. G. Assessment of oxygen sequestration on effectiveness of Purdue Improved Crop Storage (PICS) bags in reducing carotenoid degradation during post-harvest storage of two biofortified orange maize genotypes. Journal of cereal science 2019;87():68-77	https://www.sciencedirect.com/science/article/abs/pii/S0733521018307963?via%3Dihub
Maize	ATBC	All-trans-beta-carotene	OPVII	Raw cob	Dried to 8.5% moisture, Storage 8 months, @29ºC, humidity 30% PICS-NOXY packaging	Stored	33.00		Apparent	3.19	1.05	µg/g DW	Maize483	Nkhata, S. G.; Ortiz, D.; Baributsa, D.; Hamaker, B.; Rocheford, T.; Ferruzzi, M. G. Assessment of oxygen sequestration on effectiveness of Purdue Improved Crop Storage (PICS) bags in reducing carotenoid degradation during post-harvest storage of two biofortified orange maize genotypes. Journal of cereal science 2019;87():68-77	https://www.sciencedirect.com/science/article/abs/pii/S0733521018307963?via%3Dihub
Maize	ATBC	All-trans-beta-carotene	OPVII	Raw cob	Dried to 8.5% moisture, Storage 2 months, @29ºC, humidity 30%woven packaging	Stored	62.00	2.30	Apparent	3.19	1.98	µg/g DW	Maize484	Nkhata, S. G.; Ortiz, D.; Baributsa, D.; Hamaker, B.; Rocheford, T.; Ferruzzi, M. G. Assessment of oxygen sequestration on effectiveness of Purdue Improved Crop Storage (PICS) bags in reducing carotenoid degradation during post-harvest storage of two biofortified orange maize genotypes. Journal of cereal science 2019;87():68-77	https://www.sciencedirect.com/science/article/abs/pii/S0733521018307963?via%3Dihub
Maize	ATBC	All-trans-beta-carotene	OPVII	Raw cob	Dried to 8.5% moisture, Storage 4 months, @29ºC, humidity 30%woven packaging	Stored	44.70	2.90	Apparent	3.19	1.43	µg/g DW	Maize485	Nkhata, S. G.; Ortiz, D.; Baributsa, D.; Hamaker, B.; Rocheford, T.; Ferruzzi, M. G. Assessment of oxygen sequestration on effectiveness of Purdue Improved Crop Storage (PICS) bags in reducing carotenoid degradation during post-harvest storage of two biofortified orange maize genotypes. Journal of cereal science 2019;87():68-77	https://www.sciencedirect.com/science/article/abs/pii/S0733521018307963?via%3Dihub
Maize	ATBC	All-trans-beta-carotene	OPVII	Raw cob	Dried to 8.5% moisture, Storage 8 months, @29ºC, humidity 30% woven packaging	Stored	33.70		Apparent	3.19	1.08	µg/g DW	Maize486	Nkhata, S. G.; Ortiz, D.; Baributsa, D.; Hamaker, B.; Rocheford, T.; Ferruzzi, M. G. Assessment of oxygen sequestration on effectiveness of Purdue Improved Crop Storage (PICS) bags in reducing carotenoid degradation during post-harvest storage of two biofortified orange maize genotypes. Journal of cereal science 2019;87():68-77	https://www.sciencedirect.com/science/article/abs/pii/S0733521018307963?via%3Dihub
Maize	BCE	Beta-carotene equivalents	OPVII	Raw cob	Dried to 8.5% moisture, Storage 2 months, @29ºC, humidity 30% PICS-OXY packaging	Stored	90.80	4.50	Apparent			µg/g DW	Maize487	Nkhata, S. G.; Ortiz, D.; Baributsa, D.; Hamaker, B.; Rocheford, T.; Ferruzzi, M. G. Assessment of oxygen sequestration on effectiveness of Purdue Improved Crop Storage (PICS) bags in reducing carotenoid degradation during post-harvest storage of two biofortified orange maize genotypes. Journal of cereal science 2019;87():68-77	https://www.sciencedirect.com/science/article/abs/pii/S0733521018307963?via%3Dihub
Maize	BCE	Beta-carotene equivalents	OPVII	Raw cob	Dried to 8.5% moisture, Storage 4 months, @29ºC, humidity 30% PICS-OXY packaging	Stored	59.90	2.80	Apparent			µg/g DW	Maize488	Nkhata, S. G.; Ortiz, D.; Baributsa, D.; Hamaker, B.; Rocheford, T.; Ferruzzi, M. G. Assessment of oxygen sequestration on effectiveness of Purdue Improved Crop Storage (PICS) bags in reducing carotenoid degradation during post-harvest storage of two biofortified orange maize genotypes. Journal of cereal science 2019;87():68-77	https://www.sciencedirect.com/science/article/abs/pii/S0733521018307963?via%3Dihub
Maize	BCE	Beta-carotene equivalents	OPVII	Raw cob	Dried to 8.5% moisture, Storage 8 months, @29ºC, humidity 30% PICS-OXY packaging	Stored	34.90	9.10	Apparent			µg/g DW	Maize489	Nkhata, S. G.; Ortiz, D.; Baributsa, D.; Hamaker, B.; Rocheford, T.; Ferruzzi, M. G. Assessment of oxygen sequestration on effectiveness of Purdue Improved Crop Storage (PICS) bags in reducing carotenoid degradation during post-harvest storage of two biofortified orange maize genotypes. Journal of cereal science 2019;87():68-77	https://www.sciencedirect.com/science/article/abs/pii/S0733521018307963?via%3Dihub
Maize	BCE	Beta-carotene equivalents	OPVII	Raw cob	Dried to 8.5% moisture, Storage 2 months, @29ºC, humidity 30% PICS-NOXY packaging	Stored	71.50	4.80	Apparent			µg/g DW	Maize490	Nkhata, S. G.; Ortiz, D.; Baributsa, D.; Hamaker, B.; Rocheford, T.; Ferruzzi, M. G. Assessment of oxygen sequestration on effectiveness of Purdue Improved Crop Storage (PICS) bags in reducing carotenoid degradation during post-harvest storage of two biofortified orange maize genotypes. Journal of cereal science 2019;87():68-77	https://www.sciencedirect.com/science/article/abs/pii/S0733521018307963?via%3Dihub
Maize	BCE	Beta-carotene equivalents	OPVII	Raw cob	Dried to 8.5% moisture, Storage 4 months, @29ºC, humidity 30% PICS-NOXY packaging	Stored	46.00	9.60	Apparent			µg/g DW	Maize491	Nkhata, S. G.; Ortiz, D.; Baributsa, D.; Hamaker, B.; Rocheford, T.; Ferruzzi, M. G. Assessment of oxygen sequestration on effectiveness of Purdue Improved Crop Storage (PICS) bags in reducing carotenoid degradation during post-harvest storage of two biofortified orange maize genotypes. Journal of cereal science 2019;87():68-77	https://www.sciencedirect.com/science/article/abs/pii/S0733521018307963?via%3Dihub
Maize	BCE	Beta-carotene equivalents	OPVII	Raw cob	Dried to 8.5% moisture, Storage 6 months, @29ºC, humidity 30% PICS-NOXY packaging	Stored	32.90	10.50	Apparent			µg/g DW	Maize492	Nkhata, S. G.; Ortiz, D.; Baributsa, D.; Hamaker, B.; Rocheford, T.; Ferruzzi, M. G. Assessment of oxygen sequestration on effectiveness of Purdue Improved Crop Storage (PICS) bags in reducing carotenoid degradation during post-harvest storage of two biofortified orange maize genotypes. Journal of cereal science 2019;87():68-77	https://www.sciencedirect.com/science/article/abs/pii/S0733521018307963?via%3Dihub
Maize	BCE	Beta-carotene equivalents	OPVII	Raw cob	Dried to 8.5% moisture, Storage 8 months, @29ºC, humidity 30% PICS-NOXY packaging	Stored	31.80	13.00	Apparent			µg/g DW	Maize493	Nkhata, S. G.; Ortiz, D.; Baributsa, D.; Hamaker, B.; Rocheford, T.; Ferruzzi, M. G. Assessment of oxygen sequestration on effectiveness of Purdue Improved Crop Storage (PICS) bags in reducing carotenoid degradation during post-harvest storage of two biofortified orange maize genotypes. Journal of cereal science 2019;87():68-77	https://www.sciencedirect.com/science/article/abs/pii/S0733521018307963?via%3Dihub
Maize	BCE	Beta-carotene equivalents	OPVII	Raw cob	Dried to 8.5% moisture, Storage 2 months, @29ºC, humidity 30%woven packaging	Stored	65.00	11.30	Apparent			µg/g DW	Maize494	Nkhata, S. G.; Ortiz, D.; Baributsa, D.; Hamaker, B.; Rocheford, T.; Ferruzzi, M. G. Assessment of oxygen sequestration on effectiveness of Purdue Improved Crop Storage (PICS) bags in reducing carotenoid degradation during post-harvest storage of two biofortified orange maize genotypes. Journal of cereal science 2019;87():68-77	https://www.sciencedirect.com/science/article/abs/pii/S0733521018307963?via%3Dihub
Maize	BCE	Beta-carotene equivalents	OPVII	Raw cob	Dried to 8.5% moisture, Storage 4 months, @29ºC, humidity 30%woven packaging	Stored	44.80	10.50	Apparent			µg/g DW	Maize495	Nkhata, S. G.; Ortiz, D.; Baributsa, D.; Hamaker, B.; Rocheford, T.; Ferruzzi, M. G. Assessment of oxygen sequestration on effectiveness of Purdue Improved Crop Storage (PICS) bags in reducing carotenoid degradation during post-harvest storage of two biofortified orange maize genotypes. Journal of cereal science 2019;87():68-77	https://www.sciencedirect.com/science/article/abs/pii/S0733521018307963?via%3Dihub
Maize	BCE	Beta-carotene equivalents	OPVII	Raw cob	Dried to 8.5% moisture, Storage 8 months, @29ºC, humidity 30% woven packaging	Stored	32.30	11.40	Apparent			µg/g DW	Maize496	Nkhata, S. G.; Ortiz, D.; Baributsa, D.; Hamaker, B.; Rocheford, T.; Ferruzzi, M. G. Assessment of oxygen sequestration on effectiveness of Purdue Improved Crop Storage (PICS) bags in reducing carotenoid degradation during post-harvest storage of two biofortified orange maize genotypes. Journal of cereal science 2019;87():68-77	https://www.sciencedirect.com/science/article/abs/pii/S0733521018307963?via%3Dihub
Maize	PVA	Provitamin A	OPVII	Raw cob	Dried to 8.5% moisture, Storage 2 months, @29ºC, humidity 30% PICS-OXY packaging	Stored	91.30	4.20	Apparent	9.74	8.89	µg/g DW	Maize497	Nkhata, S. G.; Ortiz, D.; Baributsa, D.; Hamaker, B.; Rocheford, T.; Ferruzzi, M. G. Assessment of oxygen sequestration on effectiveness of Purdue Improved Crop Storage (PICS) bags in reducing carotenoid degradation during post-harvest storage of two biofortified orange maize genotypes. Journal of cereal science 2019;87():68-77	https://www.sciencedirect.com/science/article/abs/pii/S0733521018307963?via%3Dihub
Maize	PVA	Provitamin A	OPVII	Raw cob	Dried to 8.5% moisture, Storage 4 months, @29ºC, humidity 30% PICS-OXY packaging	Stored	57.90	3.00	Apparent	9.74	5.64	µg/g DW	Maize498	Nkhata, S. G.; Ortiz, D.; Baributsa, D.; Hamaker, B.; Rocheford, T.; Ferruzzi, M. G. Assessment of oxygen sequestration on effectiveness of Purdue Improved Crop Storage (PICS) bags in reducing carotenoid degradation during post-harvest storage of two biofortified orange maize genotypes. Journal of cereal science 2019;87():68-77	https://www.sciencedirect.com/science/article/abs/pii/S0733521018307963?via%3Dihub
Maize	PVA	Provitamin A	OPVII	Raw cob	Dried to 8.5% moisture, Storage 8 months, @29ºC, humidity 30% PICS-OXY packaging	Stored	34.60	3.00	Apparent	9.74	3.37	µg/g DW	Maize499	Nkhata, S. G.; Ortiz, D.; Baributsa, D.; Hamaker, B.; Rocheford, T.; Ferruzzi, M. G. Assessment of oxygen sequestration on effectiveness of Purdue Improved Crop Storage (PICS) bags in reducing carotenoid degradation during post-harvest storage of two biofortified orange maize genotypes. Journal of cereal science 2019;87():68-77	https://www.sciencedirect.com/science/article/abs/pii/S0733521018307963?via%3Dihub
Maize	PVA	Provitamin A	OPVII	Raw cob	Dried to 8.5% moisture, Storage 2 months, @29ºC, humidity 30% PICS-NOXY packaging	Stored	71.60	4.80	Apparent	9.74	6.97	µg/g DW	Maize500	Nkhata, S. G.; Ortiz, D.; Baributsa, D.; Hamaker, B.; Rocheford, T.; Ferruzzi, M. G. Assessment of oxygen sequestration on effectiveness of Purdue Improved Crop Storage (PICS) bags in reducing carotenoid degradation during post-harvest storage of two biofortified orange maize genotypes. Journal of cereal science 2019;87():68-77	https://www.sciencedirect.com/science/article/abs/pii/S0733521018307963?via%3Dihub
Maize	PVA	Provitamin A	OPVII	Raw cob	Dried to 8.5% moisture, Storage 4 months, @29ºC, humidity 30% PICS-NOXY packaging	Stored	47.50	2.90	Apparent	9.74	4.63	µg/g DW	Maize501	Nkhata, S. G.; Ortiz, D.; Baributsa, D.; Hamaker, B.; Rocheford, T.; Ferruzzi, M. G. Assessment of oxygen sequestration on effectiveness of Purdue Improved Crop Storage (PICS) bags in reducing carotenoid degradation during post-harvest storage of two biofortified orange maize genotypes. Journal of cereal science 2019;87():68-77	https://www.sciencedirect.com/science/article/abs/pii/S0733521018307963?via%3Dihub
Maize	PVA	Provitamin A	OPVII	Raw cob	Dried to 8.5% moisture, Storage 8 months, @29ºC, humidity 30% PICS-NOXY packaging	Stored	33.40	3.00	Apparent	9.74	3.25	µg/g DW	Maize502	Nkhata, S. G.; Ortiz, D.; Baributsa, D.; Hamaker, B.; Rocheford, T.; Ferruzzi, M. G. Assessment of oxygen sequestration on effectiveness of Purdue Improved Crop Storage (PICS) bags in reducing carotenoid degradation during post-harvest storage of two biofortified orange maize genotypes. Journal of cereal science 2019;87():68-77	https://www.sciencedirect.com/science/article/abs/pii/S0733521018307963?via%3Dihub
Maize	PVA	Provitamin A	OPVII	Raw cob	Dried to 8.5% moisture, Storage 2 months, @29ºC, humidity 30%woven packaging	Stored	66.30	3.80	Apparent	9.74	6.46	µg/g DW	Maize503	Nkhata, S. G.; Ortiz, D.; Baributsa, D.; Hamaker, B.; Rocheford, T.; Ferruzzi, M. G. Assessment of oxygen sequestration on effectiveness of Purdue Improved Crop Storage (PICS) bags in reducing carotenoid degradation during post-harvest storage of two biofortified orange maize genotypes. Journal of cereal science 2019;87():68-77	https://www.sciencedirect.com/science/article/abs/pii/S0733521018307963?via%3Dihub
Maize	PVA	Provitamin A	OPVII	Raw cob	Dried to 8.5% moisture, Storage 4 months, @29ºC, humidity 30%woven packaging	Stored	46.30	3.30	Apparent	9.74	4.51	µg/g DW	Maize504	Nkhata, S. G.; Ortiz, D.; Baributsa, D.; Hamaker, B.; Rocheford, T.; Ferruzzi, M. G. Assessment of oxygen sequestration on effectiveness of Purdue Improved Crop Storage (PICS) bags in reducing carotenoid degradation during post-harvest storage of two biofortified orange maize genotypes. Journal of cereal science 2019;87():68-77	https://www.sciencedirect.com/science/article/abs/pii/S0733521018307963?via%3Dihub
Maize	PVA	Provitamin A	OPVII	Raw cob	Dried to 8.5% moisture, Storage 8 months, @29ºC, humidity 30% woven packaging	Stored	33.40	2.10	Apparent	9.74	3.25	µg/g DW	Maize505	Nkhata, S. G.; Ortiz, D.; Baributsa, D.; Hamaker, B.; Rocheford, T.; Ferruzzi, M. G. Assessment of oxygen sequestration on effectiveness of Purdue Improved Crop Storage (PICS) bags in reducing carotenoid degradation during post-harvest storage of two biofortified orange maize genotypes. Journal of cereal science 2019;87():68-77	https://www.sciencedirect.com/science/article/abs/pii/S0733521018307963?via%3Dihub
Maize	TCC	Total carotenoid content	OPVII	Raw cob	Dried to 8.5% moisture, Storage 2 months, @29ºC, humidity 30% PICS-OXY packaging	Stored	91.20	8.40	Apparent	45.37	41.38	µg/g DW	Maize506	Nkhata, S. G.; Ortiz, D.; Baributsa, D.; Hamaker, B.; Rocheford, T.; Ferruzzi, M. G. Assessment of oxygen sequestration on effectiveness of Purdue Improved Crop Storage (PICS) bags in reducing carotenoid degradation during post-harvest storage of two biofortified orange maize genotypes. Journal of cereal science 2019;87():68-77	https://www.sciencedirect.com/science/article/abs/pii/S0733521018307963?via%3Dihub
Maize	TCC	Total carotenoid content	OPVII	Raw cob	Dried to 8.5% moisture, Storage 4 months, @29ºC, humidity 30% PICS-OXY packaging	Stored	76.00	8.40	Apparent	45.37	34.48	µg/g DW	Maize507	Nkhata, S. G.; Ortiz, D.; Baributsa, D.; Hamaker, B.; Rocheford, T.; Ferruzzi, M. G. Assessment of oxygen sequestration on effectiveness of Purdue Improved Crop Storage (PICS) bags in reducing carotenoid degradation during post-harvest storage of two biofortified orange maize genotypes. Journal of cereal science 2019;87():68-77	https://www.sciencedirect.com/science/article/abs/pii/S0733521018307963?via%3Dihub
Maize	TCC	Total carotenoid content	OPVII	Raw cob	Dried to 8.5% moisture, Storage 8 months, @29ºC, humidity 30% PICS-OXY packaging	Stored	51.10	7.80	Apparent	45.37	23.18	µg/g DW	Maize508	Nkhata, S. G.; Ortiz, D.; Baributsa, D.; Hamaker, B.; Rocheford, T.; Ferruzzi, M. G. Assessment of oxygen sequestration on effectiveness of Purdue Improved Crop Storage (PICS) bags in reducing carotenoid degradation during post-harvest storage of two biofortified orange maize genotypes. Journal of cereal science 2019;87():68-77	https://www.sciencedirect.com/science/article/abs/pii/S0733521018307963?via%3Dihub
Maize	TCC	Total carotenoid content	OPVII	Raw cob	Dried to 8.5% moisture, Storage 2 months, @29ºC, humidity 30% PICS-NOXY packaging	Stored	73.20	6.40	Apparent	45.37	33.21	µg/g DW	Maize509	Nkhata, S. G.; Ortiz, D.; Baributsa, D.; Hamaker, B.; Rocheford, T.; Ferruzzi, M. G. Assessment of oxygen sequestration on effectiveness of Purdue Improved Crop Storage (PICS) bags in reducing carotenoid degradation during post-harvest storage of two biofortified orange maize genotypes. Journal of cereal science 2019;87():68-77	https://www.sciencedirect.com/science/article/abs/pii/S0733521018307963?via%3Dihub
Maize	TCC	Total carotenoid content	OPVII	Raw cob	Dried to 8.5% moisture, Storage 4 months, @29ºC, humidity 30% PICS-NOXY packaging	Stored	67.40	6.20	Apparent	45.37	30.58	µg/g DW	Maize510	Nkhata, S. G.; Ortiz, D.; Baributsa, D.; Hamaker, B.; Rocheford, T.; Ferruzzi, M. G. Assessment of oxygen sequestration on effectiveness of Purdue Improved Crop Storage (PICS) bags in reducing carotenoid degradation during post-harvest storage of two biofortified orange maize genotypes. Journal of cereal science 2019;87():68-77	https://www.sciencedirect.com/science/article/abs/pii/S0733521018307963?via%3Dihub
Maize	TCC	Total carotenoid content	OPVII	Raw cob	Dried to 8.5% moisture, Storage 8 months, @29ºC, humidity 30% PICS-NOXY packaging	Stored	47.60	8.60	Apparent	45.37	21.60	µg/g DW	Maize511	Nkhata, S. G.; Ortiz, D.; Baributsa, D.; Hamaker, B.; Rocheford, T.; Ferruzzi, M. G. Assessment of oxygen sequestration on effectiveness of Purdue Improved Crop Storage (PICS) bags in reducing carotenoid degradation during post-harvest storage of two biofortified orange maize genotypes. Journal of cereal science 2019;87():68-77	https://www.sciencedirect.com/science/article/abs/pii/S0733521018307963?via%3Dihub
Maize	TCC	Total carotenoid content	OPVII	Raw cob	Dried to 8.5% moisture, Storage 2 months, @29ºC, humidity 30%woven packaging	Stored	70.20	4.80	Apparent	45.37	31.85	µg/g DW	Maize512	Nkhata, S. G.; Ortiz, D.; Baributsa, D.; Hamaker, B.; Rocheford, T.; Ferruzzi, M. G. Assessment of oxygen sequestration on effectiveness of Purdue Improved Crop Storage (PICS) bags in reducing carotenoid degradation during post-harvest storage of two biofortified orange maize genotypes. Journal of cereal science 2019;87():68-77	https://www.sciencedirect.com/science/article/abs/pii/S0733521018307963?via%3Dihub
Maize	TCC	Total carotenoid content	OPVII	Raw cob	Dried to 8.5% moisture, Storage 4 months, @29ºC, humidity 30%woven packaging	Stored	62.80	3.50	Apparent	45.37	28.49	µg/g DW	Maize513	Nkhata, S. G.; Ortiz, D.; Baributsa, D.; Hamaker, B.; Rocheford, T.; Ferruzzi, M. G. Assessment of oxygen sequestration on effectiveness of Purdue Improved Crop Storage (PICS) bags in reducing carotenoid degradation during post-harvest storage of two biofortified orange maize genotypes. Journal of cereal science 2019;87():68-77	https://www.sciencedirect.com/science/article/abs/pii/S0733521018307963?via%3Dihub
Maize	TCC	Total carotenoid content	OPVII	Raw cob	Dried to 8.5% moisture, Storage 8 months, @29ºC, humidity 30% woven packaging	Stored	42.70	3.80	Apparent	45.37	19.37	µg/g DW	Maize514	Nkhata, S. G.; Ortiz, D.; Baributsa, D.; Hamaker, B.; Rocheford, T.; Ferruzzi, M. G. Assessment of oxygen sequestration on effectiveness of Purdue Improved Crop Storage (PICS) bags in reducing carotenoid degradation during post-harvest storage of two biofortified orange maize genotypes. Journal of cereal science 2019;87():68-77	https://www.sciencedirect.com/science/article/abs/pii/S0733521018307963?via%3Dihub
Maize	BCE	Beta-carotene equivalents	OPVI	Raw cob	Dried to 8.5% moisture, Storage 2 months, @29ºC, humidity 30% PICS-OXY packaging	Stored	61.50	4.40	Apparent			µg/g DW	Maize515	Nkhata, S. G.; Ortiz, D.; Baributsa, D.; Hamaker, B.; Rocheford, T.; Ferruzzi, M. G. Assessment of oxygen sequestration on effectiveness of Purdue Improved Crop Storage (PICS) bags in reducing carotenoid degradation during post-harvest storage of two biofortified orange maize genotypes. Journal of cereal science 2019;87():68-77	https://www.sciencedirect.com/science/article/abs/pii/S0733521018307963?via%3Dihub
Maize	BCE	Beta-carotene equivalents	OPVI	Raw cob	Dried to 8.5% moisture, Storage 4 months, @29ºC, humidity 30% PICS-OXY packaging	Stored	36.40	4.40	Apparent			µg/g DW	Maize516	Nkhata, S. G.; Ortiz, D.; Baributsa, D.; Hamaker, B.; Rocheford, T.; Ferruzzi, M. G. Assessment of oxygen sequestration on effectiveness of Purdue Improved Crop Storage (PICS) bags in reducing carotenoid degradation during post-harvest storage of two biofortified orange maize genotypes. Journal of cereal science 2019;87():68-77	https://www.sciencedirect.com/science/article/abs/pii/S0733521018307963?via%3Dihub
Maize	BCE	Beta-carotene equivalents	OPVI	Raw cob	Dried to 8.5% moisture, Storage 6 months, @29ºC, humidity 30% PICS-OXY packaging	Stored	38.70	4.00	Apparent			µg/g DW	Maize517	Nkhata, S. G.; Ortiz, D.; Baributsa, D.; Hamaker, B.; Rocheford, T.; Ferruzzi, M. G. Assessment of oxygen sequestration on effectiveness of Purdue Improved Crop Storage (PICS) bags in reducing carotenoid degradation during post-harvest storage of two biofortified orange maize genotypes. Journal of cereal science 2019;87():68-77	https://www.sciencedirect.com/science/article/abs/pii/S0733521018307963?via%3Dihub
Maize	BCE	Beta-carotene equivalents	OPVI	Raw cob	Dried to 8.5% moisture, Storage 8 months, @29ºC, humidity 30% PICS-OXY packaging	Stored	37.60	3.70	Apparent			µg/g DW	Maize518	Nkhata, S. G.; Ortiz, D.; Baributsa, D.; Hamaker, B.; Rocheford, T.; Ferruzzi, M. G. Assessment of oxygen sequestration on effectiveness of Purdue Improved Crop Storage (PICS) bags in reducing carotenoid degradation during post-harvest storage of two biofortified orange maize genotypes. Journal of cereal science 2019;87():68-77	https://www.sciencedirect.com/science/article/abs/pii/S0733521018307963?via%3Dihub
Maize	BCE	Beta-carotene equivalents	OPVI	Raw cob	Dried to 8.5% moisture, Storage 2 months, @29ºC, humidity 30% PICS-NOXY packaging	Stored	44.70	4.10	Apparent			µg/g DW	Maize519	Nkhata, S. G.; Ortiz, D.; Baributsa, D.; Hamaker, B.; Rocheford, T.; Ferruzzi, M. G. Assessment of oxygen sequestration on effectiveness of Purdue Improved Crop Storage (PICS) bags in reducing carotenoid degradation during post-harvest storage of two biofortified orange maize genotypes. Journal of cereal science 2019;87():68-77	https://www.sciencedirect.com/science/article/abs/pii/S0733521018307963?via%3Dihub
Maize	BCE	Beta-carotene equivalents	OPVI	Raw cob	Dried to 8.5% moisture, Storage 4 months, @29ºC, humidity 30% PICS-NOXY packaging	Stored	34.40	4.40	Apparent			µg/g DW	Maize520	Nkhata, S. G.; Ortiz, D.; Baributsa, D.; Hamaker, B.; Rocheford, T.; Ferruzzi, M. G. Assessment of oxygen sequestration on effectiveness of Purdue Improved Crop Storage (PICS) bags in reducing carotenoid degradation during post-harvest storage of two biofortified orange maize genotypes. Journal of cereal science 2019;87():68-77	https://www.sciencedirect.com/science/article/abs/pii/S0733521018307963?via%3Dihub
Maize	BCE	Beta-carotene equivalents	OPVII	Raw cob	Dried to 8.5% moisture, Storage 6 months, @29ºC, humidity 30% PICS-NOXY packaging	Stored	46.50	2.00	Apparent			µg/g DW	Maize521	Nkhata, S. G.; Ortiz, D.; Baributsa, D.; Hamaker, B.; Rocheford, T.; Ferruzzi, M. G. Assessment of oxygen sequestration on effectiveness of Purdue Improved Crop Storage (PICS) bags in reducing carotenoid degradation during post-harvest storage of two biofortified orange maize genotypes. Journal of cereal science 2019;87():68-77	https://www.sciencedirect.com/science/article/abs/pii/S0733521018307963?via%3Dihub
Maize	BCE	Beta-carotene equivalents	OPVII	Raw cob	Dried to 8.5% moisture, Storage 8 months, @29ºC, humidity 30% PICS-NOXY packaging	Stored	35.60	1.50	Apparent			µg/g DW	Maize522	Nkhata, S. G.; Ortiz, D.; Baributsa, D.; Hamaker, B.; Rocheford, T.; Ferruzzi, M. G. Assessment of oxygen sequestration on effectiveness of Purdue Improved Crop Storage (PICS) bags in reducing carotenoid degradation during post-harvest storage of two biofortified orange maize genotypes. Journal of cereal science 2019;87():68-77	https://www.sciencedirect.com/science/article/abs/pii/S0733521018307963?via%3Dihub
Maize	BCE	Beta-carotene equivalents	OPVII	Raw cob	Dried to 8.5% moisture, Storage 2 months, @29ºC, humidity 30%woven packaging	Stored	39.10	2.00	Apparent			µg/g DW	Maize523	Nkhata, S. G.; Ortiz, D.; Baributsa, D.; Hamaker, B.; Rocheford, T.; Ferruzzi, M. G. Assessment of oxygen sequestration on effectiveness of Purdue Improved Crop Storage (PICS) bags in reducing carotenoid degradation during post-harvest storage of two biofortified orange maize genotypes. Journal of cereal science 2019;87():68-77	https://www.sciencedirect.com/science/article/abs/pii/S0733521018307963?via%3Dihub
Maize	BCE	Beta-carotene equivalents	OPVII	Raw cob	Dried to 8.5% moisture, Storage 4 months, @29ºC, humidity 30%woven packaging	Stored	35.10	1.50	Apparent			µg/g DW	Maize524	Nkhata, S. G.; Ortiz, D.; Baributsa, D.; Hamaker, B.; Rocheford, T.; Ferruzzi, M. G. Assessment of oxygen sequestration on effectiveness of Purdue Improved Crop Storage (PICS) bags in reducing carotenoid degradation during post-harvest storage of two biofortified orange maize genotypes. Journal of cereal science 2019;87():68-77	https://www.sciencedirect.com/science/article/abs/pii/S0733521018307963?via%3Dihub
Maize	BCE	Beta-carotene equivalents	OPVII	Raw cob	Dried to 8.5% moisture, Storage 6 months, @29ºC, humidity 30% woven packaging	Stored	35.10	1.50	Apparent			µg/g DW	Maize525	Nkhata, S. G.; Ortiz, D.; Baributsa, D.; Hamaker, B.; Rocheford, T.; Ferruzzi, M. G. Assessment of oxygen sequestration on effectiveness of Purdue Improved Crop Storage (PICS) bags in reducing carotenoid degradation during post-harvest storage of two biofortified orange maize genotypes. Journal of cereal science 2019;87():68-77	https://www.sciencedirect.com/science/article/abs/pii/S0733521018307963?via%3Dihub
Maize	BCE	Beta-carotene equivalents	OPVII	Raw cob	Dried to 8.5% moisture, Storage 8 months, @29ºC, humidity 30% woven packaging	Stored	31.10	1.60	Apparent			µg/g DW	Maize526	Nkhata, S. G.; Ortiz, D.; Baributsa, D.; Hamaker, B.; Rocheford, T.; Ferruzzi, M. G. Assessment of oxygen sequestration on effectiveness of Purdue Improved Crop Storage (PICS) bags in reducing carotenoid degradation during post-harvest storage of two biofortified orange maize genotypes. Journal of cereal science 2019;87():68-77	https://www.sciencedirect.com/science/article/abs/pii/S0733521018307963?via%3Dihub
Maize	ATBC	All-trans-beta-carotene	Genotype 1: C17 × DE3	Flour (unfermented)	Steeped + Fermented 24 h at 27ºC + Milled + Filtered + Freeze-dried 3 days + Milled to fine meal	Flour (fermented)	140.00		Apparent	3.50	4.90	µg/g DW	Maize527	Ortiz D, Nkhata SG, Rocheford T, Ferruzzi MG. Steeping of Biofortified Orange Maize Genotypes for Ogi Production Modifies Pasting Properties and Carotenoid Stability. Agronomy. 2019;9(11).	https://www.mdpi.com/2073-4395/9/11/771
Maize	ATBC	All-trans-beta-carotene	Genotype 2: Hi27 × CML328	Flour (unfermented)	Steeped + Fermented 24 h at 27ºC + Milled + Filtered + Freeze-dried 3 days + Milled to fine meal	Flour (fermented)	69.77		Apparent	4.30	3.00	µg/g DW	Maize528	Ortiz D, Nkhata SG, Rocheford T, Ferruzzi MG. Steeping of Biofortified Orange Maize Genotypes for Ogi Production Modifies Pasting Properties and Carotenoid Stability. Agronomy. 2019;9(11).	https://www.mdpi.com/2073-4395/9/11/771
Maize	ATBC	All-trans-beta-carotene	Genotype 3: 2013 Orange ISO	Flour (unfermented)	Steeped + Fermented 24 h at 27ºC + Milled + Filtered + Freeze-dried 3 days + Milled to fine meal	Flour (fermented)	65.00		Apparent	2.00	1.30	µg/g DW	Maize529	Ortiz D, Nkhata SG, Rocheford T, Ferruzzi MG. Steeping of Biofortified Orange Maize Genotypes for Ogi Production Modifies Pasting Properties and Carotenoid Stability. Agronomy. 2019;9(11).	https://www.mdpi.com/2073-4395/9/11/771
Maize	ATBC	All-trans-beta-carotene	Genotype 4: 2015 Orange ISO	Flour (unfermented)	Steeped + Fermented 24 h at 27ºC + Milled + Filtered + Freeze-dried 3 days + Milled to fine meal	Flour (fermented)	83.33		Apparent	1.20	1.00	µg/g DW	Maize530	Ortiz D, Nkhata SG, Rocheford T, Ferruzzi MG. Steeping of Biofortified Orange Maize Genotypes for Ogi Production Modifies Pasting Properties and Carotenoid Stability. Agronomy. 2019;9(11).	https://www.mdpi.com/2073-4395/9/11/771
Maize	ATBC	All-trans-beta-carotene	Genotype 5: [KUI carotenoid syn-FS17-3-1-B-B-B-B-B-B-B-B] × [(MAS[206/312]-23-2-1-1-B-B-B/[BETASYN]BC1-6-5-1xFloridaASYN#-B)-B-1-3-B-B-B]	Flour (unfermented)	Steeped + Fermented 24 h at 27ºC + Milled + Filtered + Freeze-dried 3 days + Milled to fine meal	Flour (fermented)	106.67		Apparent	1.50	1.60	µg/g DW	Maize531	Ortiz D, Nkhata SG, Rocheford T, Ferruzzi MG. Steeping of Biofortified Orange Maize Genotypes for Ogi Production Modifies Pasting Properties and Carotenoid Stability. Agronomy. 2019;9(11).	https://www.mdpi.com/2073-4395/9/11/771
Maize	ATBC	All-trans-beta-carotene	Genotype 1: C17 × DE3	Flour (unfermented)	Steeped + Fermented 72 h at 27ºC + Milled + Filtered + Freeze-dried 3 days + Milled to fine meal	Flour (fermented)	125.71		Apparent	3.50	4.40	µg/g DW	Maize532	Ortiz D, Nkhata SG, Rocheford T, Ferruzzi MG. Steeping of Biofortified Orange Maize Genotypes for Ogi Production Modifies Pasting Properties and Carotenoid Stability. Agronomy. 2019;9(11).	https://www.mdpi.com/2073-4395/9/11/771
Maize	ATBC	All-trans-beta-carotene	Genotype 2: Hi27 × CML328	Flour (unfermented)	Steeped + Fermented 72 h at 27ºC + Milled + Filtered + Freeze-dried 3 days + Milled to fine meal	Flour (fermented)	67.44		Apparent	4.30	2.90	µg/g DW	Maize533	Ortiz D, Nkhata SG, Rocheford T, Ferruzzi MG. Steeping of Biofortified Orange Maize Genotypes for Ogi Production Modifies Pasting Properties and Carotenoid Stability. Agronomy. 2019;9(11).	https://www.mdpi.com/2073-4395/9/11/771
Maize	ATBC	All-trans-beta-carotene	Genotype 3: 2013 Orange ISO	Flour (unfermented)	Steeped + Fermented 72 h at 27ºC + Milled + Filtered + Freeze-dried 3 days + Milled to fine meal	Flour (fermented)	85.00		Apparent	2.00	1.70	µg/g DW	Maize534	Ortiz D, Nkhata SG, Rocheford T, Ferruzzi MG. Steeping of Biofortified Orange Maize Genotypes for Ogi Production Modifies Pasting Properties and Carotenoid Stability. Agronomy. 2019;9(11).	https://www.mdpi.com/2073-4395/9/11/771
Maize	ATBC	All-trans-beta-carotene	Genotype 4: 2015 Orange ISO	Flour (unfermented)	Steeped + Fermented 72 h at 27ºC + Milled + Filtered + Freeze-dried 3 days + Milled to fine meal	Flour (fermented)	100.00		Apparent	1.20	1.20	µg/g DW	Maize535	Ortiz D, Nkhata SG, Rocheford T, Ferruzzi MG. Steeping of Biofortified Orange Maize Genotypes for Ogi Production Modifies Pasting Properties and Carotenoid Stability. Agronomy. 2019;9(11).	https://www.mdpi.com/2073-4395/9/11/771
Maize	ATBC	All-trans-beta-carotene	Genotype 5: [KUI carotenoid syn-FS17-3-1-B-B-B-B-B-B-B-B] × [(MAS[206/312]-23-2-1-1-B-B-B/[BETASYN]BC1-6-5-1xFloridaASYN#-B)-B-1-3-B-B-B]	Flour (unfermented)	Steeped + Fermented 72 h at 27ºC + Milled + Filtered + Freeze-dried 3 days + Milled to fine meal	Flour (fermented)	120.00		Apparent	1.50	1.80	µg/g DW	Maize536	Ortiz D, Nkhata SG, Rocheford T, Ferruzzi MG. Steeping of Biofortified Orange Maize Genotypes for Ogi Production Modifies Pasting Properties and Carotenoid Stability. Agronomy. 2019;9(11).	https://www.mdpi.com/2073-4395/9/11/771
Maize	ATBC	All-trans-beta-carotene	Genotype 1: C17 × DE3	Flour (unfermented)	Steeped + Fermented 120 h at 27ºC + Milled + Filtered + Freeze-dried 3 days + Milled to fine meal	Flour (fermented)	128.57		Apparent	3.50	4.50	µg/g DW	Maize537	Ortiz D, Nkhata SG, Rocheford T, Ferruzzi MG. Steeping of Biofortified Orange Maize Genotypes for Ogi Production Modifies Pasting Properties and Carotenoid Stability. Agronomy. 2019;9(11).	https://www.mdpi.com/2073-4395/9/11/771
Maize	ATBC	All-trans-beta-carotene	Genotype 2: Hi27 × CML328	Flour (unfermented)	Steeped + Fermented 120 h at 27ºC + Milled + Filtered + Freeze-dried 3 days + Milled to fine meal	Flour (fermented)	72.09		Apparent	4.30	3.10	µg/g DW	Maize538	Ortiz D, Nkhata SG, Rocheford T, Ferruzzi MG. Steeping of Biofortified Orange Maize Genotypes for Ogi Production Modifies Pasting Properties and Carotenoid Stability. Agronomy. 2019;9(11).	https://www.mdpi.com/2073-4395/9/11/771
Maize	ATBC	All-trans-beta-carotene	Genotype 3: 2013 Orange ISO	Flour (unfermented)	Steeped + Fermented 120 h at 27ºC + Milled + Filtered + Freeze-dried 3 days + Milled to fine meal	Flour (fermented)	75.00		Apparent	2.00	1.50	µg/g DW	Maize539	Ortiz D, Nkhata SG, Rocheford T, Ferruzzi MG. Steeping of Biofortified Orange Maize Genotypes for Ogi Production Modifies Pasting Properties and Carotenoid Stability. Agronomy. 2019;9(11).	https://www.mdpi.com/2073-4395/9/11/771
Maize	ATBC	All-trans-beta-carotene	Genotype 4: 2015 Orange ISO	Flour (unfermented)	Steeped + Fermented 120 h at 27ºC + Milled + Filtered + Freeze-dried 3 days + Milled to fine meal	Flour (fermented)	83.33		Apparent	1.20	1.00	µg/g DW	Maize540	Ortiz D, Nkhata SG, Rocheford T, Ferruzzi MG. Steeping of Biofortified Orange Maize Genotypes for Ogi Production Modifies Pasting Properties and Carotenoid Stability. Agronomy. 2019;9(11).	https://www.mdpi.com/2073-4395/9/11/771
Maize	ATBC	All-trans-beta-carotene	Genotype 5: [KUI carotenoid syn-FS17-3-1-B-B-B-B-B-B-B-B] × [(MAS[206/312]-23-2-1-1-B-B-B/[BETASYN]BC1-6-5-1xFloridaASYN#-B)-B-1-3-B-B-B]	Flour (unfermented)	Steeped + Fermented 120 h at 27ºC + Milled + Filtered + Freeze-dried 3 days + Milled to fine meal	Flour (fermented)	113.33		Apparent	1.50	1.70	µg/g DW	Maize541	Ortiz D, Nkhata SG, Rocheford T, Ferruzzi MG. Steeping of Biofortified Orange Maize Genotypes for Ogi Production Modifies Pasting Properties and Carotenoid Stability. Agronomy. 2019;9(11).	https://www.mdpi.com/2073-4395/9/11/771
Maize	TCC	Total carotenoid content	Genotype 1: C17 × DE3	Flour (unfermented)	Steeped + Fermented 24 h at 27ºC + Milled + Filtered + Freeze-dried 3 days + Milled to fine meal	Flour (fermented)	101.44		Apparent	20.80	21.10	µg/g DW	Maize542	Ortiz D, Nkhata SG, Rocheford T, Ferruzzi MG. Steeping of Biofortified Orange Maize Genotypes for Ogi Production Modifies Pasting Properties and Carotenoid Stability. Agronomy. 2019;9(11).	https://www.mdpi.com/2073-4395/9/11/771
Maize	TCC	Total carotenoid content	Genotype 2: Hi27 × CML328	Flour (unfermented)	Steeped + Fermented 24 h at 27ºC + Milled + Filtered + Freeze-dried 3 days + Milled to fine meal	Flour (fermented)	98.53		Apparent	47.60	46.90	µg/g DW	Maize543	Ortiz D, Nkhata SG, Rocheford T, Ferruzzi MG. Steeping of Biofortified Orange Maize Genotypes for Ogi Production Modifies Pasting Properties and Carotenoid Stability. Agronomy. 2019;9(11).	https://www.mdpi.com/2073-4395/9/11/771
Maize	TCC	Total carotenoid content	Genotype 3: 2013 Orange ISO	Flour (unfermented)	Steeped + Fermented 24 h at 27ºC + Milled + Filtered + Freeze-dried 3 days + Milled to fine meal	Flour (fermented)	81.69		Apparent	50.80	41.50	µg/g DW	Maize544	Ortiz D, Nkhata SG, Rocheford T, Ferruzzi MG. Steeping of Biofortified Orange Maize Genotypes for Ogi Production Modifies Pasting Properties and Carotenoid Stability. Agronomy. 2019;9(11).	https://www.mdpi.com/2073-4395/9/11/771
Maize	TCC	Total carotenoid content	Genotype 4: 2015 Orange ISO	Flour (unfermented)	Steeped + Fermented 24 h at 27ºC + Milled + Filtered + Freeze-dried 3 days + Milled to fine meal	Flour (fermented)	107.26		Apparent	30.30	32.50	µg/g DW	Maize545	Ortiz D, Nkhata SG, Rocheford T, Ferruzzi MG. Steeping of Biofortified Orange Maize Genotypes for Ogi Production Modifies Pasting Properties and Carotenoid Stability. Agronomy. 2019;9(11).	https://www.mdpi.com/2073-4395/9/11/771
Maize	TCC	Total carotenoid content	Genotype 5: [KUI carotenoid syn-FS17-3-1-B-B-B-B-B-B-B-B] × [(MAS[206/312]-23-2-1-1-B-B-B/[BETASYN]BC1-6-5-1xFloridaASYN#-B)-B-1-3-B-B-B]	Flour (unfermented)	Steeped + Fermented 24 h at 27ºC + Milled + Filtered + Freeze-dried 3 days + Milled to fine meal	Flour (fermented)	101.20		Apparent	33.20	33.60	µg/g DW	Maize546	Ortiz D, Nkhata SG, Rocheford T, Ferruzzi MG. Steeping of Biofortified Orange Maize Genotypes for Ogi Production Modifies Pasting Properties and Carotenoid Stability. Agronomy. 2019;9(11).	https://www.mdpi.com/2073-4395/9/11/771
Maize	TCC	Total carotenoid content	Genotype 1: C17 × DE3	Flour (unfermented)	Steeped + Fermented 72 h at 27ºC + Milled + Filtered + Freeze-dried 3 days + Milled to fine meal	Flour (fermented)	113.46		Apparent	20.80	23.60	µg/g DW	Maize547	Ortiz D, Nkhata SG, Rocheford T, Ferruzzi MG. Steeping of Biofortified Orange Maize Genotypes for Ogi Production Modifies Pasting Properties and Carotenoid Stability. Agronomy. 2019;9(11).	https://www.mdpi.com/2073-4395/9/11/771
Maize	TCC	Total carotenoid content	Genotype 2: Hi27 × CML328	Flour (unfermented)	Steeped + Fermented 72 h at 27ºC + Milled + Filtered + Freeze-dried 3 days + Milled to fine meal	Flour (fermented)	95.80		Apparent	47.60	45.60	µg/g DW	Maize548	Ortiz D, Nkhata SG, Rocheford T, Ferruzzi MG. Steeping of Biofortified Orange Maize Genotypes for Ogi Production Modifies Pasting Properties and Carotenoid Stability. Agronomy. 2019;9(11).	https://www.mdpi.com/2073-4395/9/11/771
Maize	TCC	Total carotenoid content	Genotype 3: 2013 Orange ISO	Flour (unfermented)	Steeped + Fermented 72 h at 27ºC + Milled + Filtered + Freeze-dried 3 days + Milled to fine meal	Flour (fermented)	81.10		Apparent	50.80	41.20	µg/g DW	Maize549	Ortiz D, Nkhata SG, Rocheford T, Ferruzzi MG. Steeping of Biofortified Orange Maize Genotypes for Ogi Production Modifies Pasting Properties and Carotenoid Stability. Agronomy. 2019;9(11).	https://www.mdpi.com/2073-4395/9/11/771
Maize	TCC	Total carotenoid content	Genotype 4: 2015 Orange ISO	Flour (unfermented)	Steeped + Fermented 72 h at 27ºC + Milled + Filtered + Freeze-dried 3 days + Milled to fine meal	Flour (fermented)	104.29		Apparent	30.30	31.60	µg/g DW	Maize550	Ortiz D, Nkhata SG, Rocheford T, Ferruzzi MG. Steeping of Biofortified Orange Maize Genotypes for Ogi Production Modifies Pasting Properties and Carotenoid Stability. Agronomy. 2019;9(11).	https://www.mdpi.com/2073-4395/9/11/771
Maize	TCC	Total carotenoid content	Genotype 5: [KUI carotenoid syn-FS17-3-1-B-B-B-B-B-B-B-B] × [(MAS[206/312]-23-2-1-1-B-B-B/[BETASYN]BC1-6-5-1xFloridaASYN#-B)-B-1-3-B-B-B]	Flour (unfermented)	Steeped + Fermented 72 h at 27ºC + Milled + Filtered + Freeze-dried 3 days + Milled to fine meal	Flour (fermented)	112.05		Apparent	33.20	37.20	µg/g DW	Maize551	Ortiz D, Nkhata SG, Rocheford T, Ferruzzi MG. Steeping of Biofortified Orange Maize Genotypes for Ogi Production Modifies Pasting Properties and Carotenoid Stability. Agronomy. 2019;9(11).	https://www.mdpi.com/2073-4395/9/11/771
Maize	TCC	Total carotenoid content	Genotype 1: C17 × DE3	Flour (unfermented)	Steeped + Fermented 120 h at 27ºC + Milled + Filtered + Freeze-dried 3 days + Milled to fine meal	Flour (fermented)	98.08		Apparent	20.80	20.40	µg/g DW	Maize552	Ortiz D, Nkhata SG, Rocheford T, Ferruzzi MG. Steeping of Biofortified Orange Maize Genotypes for Ogi Production Modifies Pasting Properties and Carotenoid Stability. Agronomy. 2019;9(11).	https://www.mdpi.com/2073-4395/9/11/771
Maize	TCC	Total carotenoid content	Genotype 2: Hi27 × CML328	Flour (unfermented)	Steeped + Fermented 120 h at 27ºC + Milled + Filtered + Freeze-dried 3 days + Milled to fine meal	Flour (fermented)	94.75		Apparent	47.60	45.10	µg/g DW	Maize553	Ortiz D, Nkhata SG, Rocheford T, Ferruzzi MG. Steeping of Biofortified Orange Maize Genotypes for Ogi Production Modifies Pasting Properties and Carotenoid Stability. Agronomy. 2019;9(11).	https://www.mdpi.com/2073-4395/9/11/771
Maize	TCC	Total carotenoid content	Genotype 3: 2013 Orange ISO	Flour (unfermented)	Steeped + Fermented 120 h at 27ºC + Milled + Filtered + Freeze-dried 3 days + Milled to fine meal	Flour (fermented)	75.20		Apparent	50.80	38.20	µg/g DW	Maize554	Ortiz D, Nkhata SG, Rocheford T, Ferruzzi MG. Steeping of Biofortified Orange Maize Genotypes for Ogi Production Modifies Pasting Properties and Carotenoid Stability. Agronomy. 2019;9(11).	https://www.mdpi.com/2073-4395/9/11/771
Maize	TCC	Total carotenoid content	Genotype 4: 2015 Orange ISO	Flour (unfermented)	Steeped + Fermented 120 h at 27ºC + Milled + Filtered + Freeze-dried 3 days + Milled to fine meal	Flour (fermented)	87.13		Apparent	30.30	26.40	µg/g DW	Maize555	Ortiz D, Nkhata SG, Rocheford T, Ferruzzi MG. Steeping of Biofortified Orange Maize Genotypes for Ogi Production Modifies Pasting Properties and Carotenoid Stability. Agronomy. 2019;9(11).	https://www.mdpi.com/2073-4395/9/11/771
Maize	TCC	Total carotenoid content	Genotype 5: [KUI carotenoid syn-FS17-3-1-B-B-B-B-B-B-B-B] × [(MAS[206/312]-23-2-1-1-B-B-B/[BETASYN]BC1-6-5-1xFloridaASYN#-B)-B-1-3-B-B-B]	Flour (unfermented)	Steeped + Fermented 120 h at 27ºC + Milled + Filtered + Freeze-dried 3 days + Milled to fine meal	Flour (fermented)	106.63		Apparent	33.20	35.40	µg/g DW	Maize556	Ortiz D, Nkhata SG, Rocheford T, Ferruzzi MG. Steeping of Biofortified Orange Maize Genotypes for Ogi Production Modifies Pasting Properties and Carotenoid Stability. Agronomy. 2019;9(11).	https://www.mdpi.com/2073-4395/9/11/771
Maize	BCE	Beta-carotene equivalents	Genotype 1: C17 × DE3	Flour (unfermented)	Steeped + Fermented 24 h at 27ºC + Milled + Filtered + Freeze-dried 3 days + Milled to fine meal	Flour (fermented)	122.22		Apparent	5.40	6.60	µg/g DW	Maize557	Ortiz D, Nkhata SG, Rocheford T, Ferruzzi MG. Steeping of Biofortified Orange Maize Genotypes for Ogi Production Modifies Pasting Properties and Carotenoid Stability. Agronomy. 2019;9(11).	https://www.mdpi.com/2073-4395/9/11/771
Maize	BCE	Beta-carotene equivalents	Genotype 2: Hi27 × CML328	Flour (unfermented)	Steeped + Fermented 24 h at 27ºC + Milled + Filtered + Freeze-dried 3 days + Milled to fine meal	Flour (fermented)	97.22		Apparent	7.20	7.00	µg/g DW	Maize558	Ortiz D, Nkhata SG, Rocheford T, Ferruzzi MG. Steeping of Biofortified Orange Maize Genotypes for Ogi Production Modifies Pasting Properties and Carotenoid Stability. Agronomy. 2019;9(11).	https://www.mdpi.com/2073-4395/9/11/771
Maize	BCE	Beta-carotene equivalents	Genotype 3: 2013 Orange ISO	Flour (unfermented)	Steeped + Fermented 24 h at 27ºC + Milled + Filtered + Freeze-dried 3 days + Milled to fine meal	Flour (fermented)	61.36		Apparent	4.40	2.70	µg/g DW	Maize559	Ortiz D, Nkhata SG, Rocheford T, Ferruzzi MG. Steeping of Biofortified Orange Maize Genotypes for Ogi Production Modifies Pasting Properties and Carotenoid Stability. Agronomy. 2019;9(11).	https://www.mdpi.com/2073-4395/9/11/771
Maize	BCE	Beta-carotene equivalents	Genotype 4: 2015 Orange ISO	Flour (unfermented)	Steeped + Fermented 24 h at 27ºC + Milled + Filtered + Freeze-dried 3 days + Milled to fine meal	Flour (fermented)	74.07		Apparent	2.70	2.00	µg/g DW	Maize560	Ortiz D, Nkhata SG, Rocheford T, Ferruzzi MG. Steeping of Biofortified Orange Maize Genotypes for Ogi Production Modifies Pasting Properties and Carotenoid Stability. Agronomy. 2019;9(11).	https://www.mdpi.com/2073-4395/9/11/771
Maize	BCE	Beta-carotene equivalents	Genotype 5: [KUI carotenoid syn-FS17-3-1-B-B-B-B-B-B-B-B] × [(MAS[206/312]-23-2-1-1-B-B-B/[BETASYN]BC1-6-5-1xFloridaASYN#-B)-B-1-3-B-B-B]	Flour (unfermented)	Steeped + Fermented 24 h at 27ºC + Milled + Filtered + Freeze-dried 3 days + Milled to fine meal	Flour (fermented)	91.18		Apparent	3.40	3.10	µg/g DW	Maize561	Ortiz D, Nkhata SG, Rocheford T, Ferruzzi MG. Steeping of Biofortified Orange Maize Genotypes for Ogi Production Modifies Pasting Properties and Carotenoid Stability. Agronomy. 2019;9(11).	https://www.mdpi.com/2073-4395/9/11/771
Maize	BCE	Beta-carotene equivalents	Genotype 1: C17 × DE3	Flour (unfermented)	Steeped + Fermented 72 h at 27ºC + Milled + Filtered + Freeze-dried 3 days + Milled to fine meal	Flour (fermented)	120.37		Apparent	5.40	6.50	µg/g DW	Maize562	Ortiz D, Nkhata SG, Rocheford T, Ferruzzi MG. Steeping of Biofortified Orange Maize Genotypes for Ogi Production Modifies Pasting Properties and Carotenoid Stability. Agronomy. 2019;9(11).	https://www.mdpi.com/2073-4395/9/11/771
Maize	BCE	Beta-carotene equivalents	Genotype 2: Hi27 × CML328	Flour (unfermented)	Steeped + Fermented 72 h at 27ºC + Milled + Filtered + Freeze-dried 3 days + Milled to fine meal	Flour (fermented)	104.17		Apparent	7.20	7.50	µg/g DW	Maize563	Ortiz D, Nkhata SG, Rocheford T, Ferruzzi MG. Steeping of Biofortified Orange Maize Genotypes for Ogi Production Modifies Pasting Properties and Carotenoid Stability. Agronomy. 2019;9(11).	https://www.mdpi.com/2073-4395/9/11/771
Maize	BCE	Beta-carotene equivalents	Genotype 3: 2013 Orange ISO	Flour (unfermented)	Steeped + Fermented 72 h at 27ºC + Milled + Filtered + Freeze-dried 3 days + Milled to fine meal	Flour (fermented)	70.45		Apparent	4.40	3.10	µg/g DW	Maize564	Ortiz D, Nkhata SG, Rocheford T, Ferruzzi MG. Steeping of Biofortified Orange Maize Genotypes for Ogi Production Modifies Pasting Properties and Carotenoid Stability. Agronomy. 2019;9(11).	https://www.mdpi.com/2073-4395/9/11/771
Maize	BCE	Beta-carotene equivalents	Genotype 4: 2015 Orange ISO	Flour (unfermented)	Steeped + Fermented 72 h at 27ºC + Milled + Filtered + Freeze-dried 3 days + Milled to fine meal	Flour (fermented)	96.30		Apparent	2.70	2.60	µg/g DW	Maize565	Ortiz D, Nkhata SG, Rocheford T, Ferruzzi MG. Steeping of Biofortified Orange Maize Genotypes for Ogi Production Modifies Pasting Properties and Carotenoid Stability. Agronomy. 2019;9(11).	https://www.mdpi.com/2073-4395/9/11/771
Maize	BCE	Beta-carotene equivalents	Genotype 5: [KUI carotenoid syn-FS17-3-1-B-B-B-B-B-B-B-B] × [(MAS[206/312]-23-2-1-1-B-B-B/[BETASYN]BC1-6-5-1xFloridaASYN#-B)-B-1-3-B-B-B]	Flour (unfermented)	Steeped + Fermented 72 h at 27ºC + Milled + Filtered + Freeze-dried 3 days + Milled to fine meal	Flour (fermented)	120.59		Apparent	3.40	4.10	µg/g DW	Maize566	Ortiz D, Nkhata SG, Rocheford T, Ferruzzi MG. Steeping of Biofortified Orange Maize Genotypes for Ogi Production Modifies Pasting Properties and Carotenoid Stability. Agronomy. 2019;9(11).	https://www.mdpi.com/2073-4395/9/11/771
Maize	BCE	Beta-carotene equivalents	Genotype 1: C17 × DE3	Flour (unfermented)	Steeped + Fermented 120 h at 27ºC + Milled + Filtered + Freeze-dried 3 days + Milled to fine meal	Flour (fermented)	116.67		Apparent	5.40	6.30	µg/g DW	Maize567	Ortiz D, Nkhata SG, Rocheford T, Ferruzzi MG. Steeping of Biofortified Orange Maize Genotypes for Ogi Production Modifies Pasting Properties and Carotenoid Stability. Agronomy. 2019;9(11).	https://www.mdpi.com/2073-4395/9/11/771
Maize	BCE	Beta-carotene equivalents	Genotype 2: Hi27 × CML328	Flour (unfermented)	Steeped + Fermented 120 h at 27ºC + Milled + Filtered + Freeze-dried 3 days + Milled to fine meal	Flour (fermented)	98.61		Apparent	7.20	7.10	µg/g DW	Maize568	Ortiz D, Nkhata SG, Rocheford T, Ferruzzi MG. Steeping of Biofortified Orange Maize Genotypes for Ogi Production Modifies Pasting Properties and Carotenoid Stability. Agronomy. 2019;9(11).	https://www.mdpi.com/2073-4395/9/11/771
Maize	BCE	Beta-carotene equivalents	Genotype 3: 2013 Orange ISO	Flour (unfermented)	Steeped + Fermented 120 h at 27ºC + Milled + Filtered + Freeze-dried 3 days + Milled to fine meal	Flour (fermented)	63.64		Apparent	4.40	2.80	µg/g DW	Maize569	Ortiz D, Nkhata SG, Rocheford T, Ferruzzi MG. Steeping of Biofortified Orange Maize Genotypes for Ogi Production Modifies Pasting Properties and Carotenoid Stability. Agronomy. 2019;9(11).	https://www.mdpi.com/2073-4395/9/11/771
Maize	BCE	Beta-carotene equivalents	Genotype 4: 2015 Orange ISO	Flour (unfermented)	Steeped + Fermented 120 h at 27ºC + Milled + Filtered + Freeze-dried 3 days + Milled to fine meal	Flour (fermented)	81.48		Apparent	2.70	2.20	µg/g DW	Maize570	Ortiz D, Nkhata SG, Rocheford T, Ferruzzi MG. Steeping of Biofortified Orange Maize Genotypes for Ogi Production Modifies Pasting Properties and Carotenoid Stability. Agronomy. 2019;9(11).	https://www.mdpi.com/2073-4395/9/11/771
Maize	BCE	Beta-carotene equivalents	Genotype 5: [KUI carotenoid syn-FS17-3-1-B-B-B-B-B-B-B-B] × [(MAS[206/312]-23-2-1-1-B-B-B/[BETASYN]BC1-6-5-1xFloridaASYN#-B)-B-1-3-B-B-B]	Flour (unfermented)	Steeped + Fermented 120 h at 27ºC + Milled + Filtered + Freeze-dried 3 days + Milled to fine meal	Flour (fermented)	117.65		Apparent	3.40	4.00	µg/g DW	Maize571	Ortiz D, Nkhata SG, Rocheford T, Ferruzzi MG. Steeping of Biofortified Orange Maize Genotypes for Ogi Production Modifies Pasting Properties and Carotenoid Stability. Agronomy. 2019;9(11).	https://www.mdpi.com/2073-4395/9/11/771
Maize	ATBC	All-trans-beta-carotene	Genotype 1: C17 × DE3	Flour (unfermented)	Steeped + Milled + Fermented 24 h @ 27ºC + Filtered + Freeze-dried 3 days + Milled to fine meal + Boiled + Incubated + Storage @-80ºC	Ogi	104.41		Apparent	6.80	7.10	µg/g DW	Maize572	Ortiz D, Nkhata SG, Rocheford T, Ferruzzi MG. Steeping of Biofortified Orange Maize Genotypes for Ogi Production Modifies Pasting Properties and Carotenoid Stability. Agronomy. 2019;9(11).	https://www.mdpi.com/2073-4395/9/11/771
Maize	ATBC	All-trans-beta-carotene	Genotype 2: Hi27 × CML328	Flour (unfermented)	Steeped + Milled + Fermented 24 h @ 27ºC + Filtered + Freeze-dried 3 days + Milled to fine meal + Boiled + Incubated + Storage @-80ºC	Ogi	127.50		Apparent	4.00	5.10	µg/g DW	Maize573	Ortiz D, Nkhata SG, Rocheford T, Ferruzzi MG. Steeping of Biofortified Orange Maize Genotypes for Ogi Production Modifies Pasting Properties and Carotenoid Stability. Agronomy. 2019;9(11).	https://www.mdpi.com/2073-4395/9/11/771
Maize	ATBC	All-trans-beta-carotene	Genotype 3: 2013 Orange ISO	Flour (unfermented)	Steeped + Milled + Fermented 24 h @ 27ºC + Filtered + Freeze-dried 3 days + Milled to fine meal + Boiled + Incubated + Storage @-80ºC	Ogi	103.57		Apparent	2.80	2.90	µg/g DW	Maize574	Ortiz D, Nkhata SG, Rocheford T, Ferruzzi MG. Steeping of Biofortified Orange Maize Genotypes for Ogi Production Modifies Pasting Properties and Carotenoid Stability. Agronomy. 2019;9(11).	https://www.mdpi.com/2073-4395/9/11/771
Maize	ATBC	All-trans-beta-carotene	Genotype 4: 2015 Orange ISO	Flour (unfermented)	Steeped + Milled + Fermented 24 h @ 27ºC + Filtered + Freeze-dried 3 days + Milled to fine meal + Boiled + Incubated + Storage @-80ºC	Ogi	90.48		Apparent	2.10	1.90	µg/g DW	Maize575	Ortiz D, Nkhata SG, Rocheford T, Ferruzzi MG. Steeping of Biofortified Orange Maize Genotypes for Ogi Production Modifies Pasting Properties and Carotenoid Stability. Agronomy. 2019;9(11).	https://www.mdpi.com/2073-4395/9/11/771
Maize	ATBC	All-trans-beta-carotene	Genotype 5: [KUI carotenoid syn-FS17-3-1-B-B-B-B-B-B-B-B] × [(MAS[206/312]-23-2-1-1-B-B-B/[BETASYN]BC1-6-5-1xFloridaASYN#-B)-B-1-3-B-B-B]	Flour (unfermented)	Steeped + Milled + Fermented 24 h @ 27ºC + Filtered + Freeze-dried 3 days + Milled to fine meal + Boiled + Incubated + Storage @-80ºC	Ogi	84.62		Apparent	2.60	2.20	µg/g DW	Maize576	Ortiz D, Nkhata SG, Rocheford T, Ferruzzi MG. Steeping of Biofortified Orange Maize Genotypes for Ogi Production Modifies Pasting Properties and Carotenoid Stability. Agronomy. 2019;9(11).	https://www.mdpi.com/2073-4395/9/11/771
Maize	ATBC	All-trans-beta-carotene	Genotype 1: C17 × DE3	Flour (unfermented)	Steeped + Milled + Fermented 72 h @ 27ºC + Filtered + Freeze-dried 3 days + Milled to fine meal + Boiled + Incubated + Storage @-80ºC	Ogi	120.59		Apparent	6.80	8.20	µg/g DW	Maize577	Ortiz D, Nkhata SG, Rocheford T, Ferruzzi MG. Steeping of Biofortified Orange Maize Genotypes for Ogi Production Modifies Pasting Properties and Carotenoid Stability. Agronomy. 2019;9(11).	https://www.mdpi.com/2073-4395/9/11/771
Maize	ATBC	All-trans-beta-carotene	Genotype 2: Hi27 × CML328	Flour (unfermented)	Steeped + Milled + Fermented 72 h @ 27ºC + Filtered + Freeze-dried 3 days + Milled to fine meal + Boiled + Incubated + Storage @-80ºC	Ogi	120.00		Apparent	4.00	4.80	µg/g DW	Maize578	Ortiz D, Nkhata SG, Rocheford T, Ferruzzi MG. Steeping of Biofortified Orange Maize Genotypes for Ogi Production Modifies Pasting Properties and Carotenoid Stability. Agronomy. 2019;9(11).	https://www.mdpi.com/2073-4395/9/11/771
Maize	ATBC	All-trans-beta-carotene	Genotype 3: 2013 Orange ISO	Flour (unfermented)	Steeped + Milled + Fermented 72 h @ 27ºC + Filtered + Freeze-dried 3 days + Milled to fine meal + Boiled + Incubated + Storage @-80ºC	Ogi	103.57		Apparent	2.80	2.90	µg/g DW	Maize579	Ortiz D, Nkhata SG, Rocheford T, Ferruzzi MG. Steeping of Biofortified Orange Maize Genotypes for Ogi Production Modifies Pasting Properties and Carotenoid Stability. Agronomy. 2019;9(11).	https://www.mdpi.com/2073-4395/9/11/771
Maize	ATBC	All-trans-beta-carotene	Genotype 4: 2015 Orange ISO	Flour (unfermented)	Steeped + Milled + Fermented 72 h @ 27ºC + Filtered + Freeze-dried 3 days + Milled to fine meal + Boiled + Incubated + Storage @-80ºC	Ogi	85.71		Apparent	2.10	1.80	µg/g DW	Maize580	Ortiz D, Nkhata SG, Rocheford T, Ferruzzi MG. Steeping of Biofortified Orange Maize Genotypes for Ogi Production Modifies Pasting Properties and Carotenoid Stability. Agronomy. 2019;9(11).	https://www.mdpi.com/2073-4395/9/11/771
Maize	ATBC	All-trans-beta-carotene	Genotype 5: [KUI carotenoid syn-FS17-3-1-B-B-B-B-B-B-B-B] × [(MAS[206/312]-23-2-1-1-B-B-B/[BETASYN]BC1-6-5-1xFloridaASYN#-B)-B-1-3-B-B-B]	Flour (unfermented)	Steeped + Milled + Fermented 72 h @ 27ºC + Filtered + Freeze-dried 3 days + Milled to fine meal + Boiled + Incubated + Storage @-80ºC	Ogi	103.85		Apparent	2.60	2.70	µg/g DW	Maize581	Ortiz D, Nkhata SG, Rocheford T, Ferruzzi MG. Steeping of Biofortified Orange Maize Genotypes for Ogi Production Modifies Pasting Properties and Carotenoid Stability. Agronomy. 2019;9(11).	https://www.mdpi.com/2073-4395/9/11/771
Maize	ATBC	All-trans-beta-carotene	Genotype 1: C17 × DE3	Flour (unfermented)	Steeped + Milled + Fermented 120 h @ 27ºC + Filtered + Freeze-dried 3 days + Milled to fine meal + Boiled + Incubated + Storage @-80ºC	Ogi	47.06		Apparent	6.80	3.20	µg/g DW	Maize582	Ortiz D, Nkhata SG, Rocheford T, Ferruzzi MG. Steeping of Biofortified Orange Maize Genotypes for Ogi Production Modifies Pasting Properties and Carotenoid Stability. Agronomy. 2019;9(11).	https://www.mdpi.com/2073-4395/9/11/771
Maize	ATBC	All-trans-beta-carotene	Genotype 2: Hi27 × CML328	Flour (unfermented)	Steeped + Milled + Fermented 120 h @ 27ºC + Filtered + Freeze-dried 3 days + Milled to fine meal + Boiled + Incubated + Storage @-80ºC	Ogi	47.50		Apparent	4.00	1.90	µg/g DW	Maize583	Ortiz D, Nkhata SG, Rocheford T, Ferruzzi MG. Steeping of Biofortified Orange Maize Genotypes for Ogi Production Modifies Pasting Properties and Carotenoid Stability. Agronomy. 2019;9(11).	https://www.mdpi.com/2073-4395/9/11/771
Maize	ATBC	All-trans-beta-carotene	Genotype 3: 2013 Orange ISO	Flour (unfermented)	Steeped + Milled + Fermented 120 h @ 27ºC + Filtered + Freeze-dried 3 days + Milled to fine meal + Boiled + Incubated + Storage @-80ºC	Ogi	53.57		Apparent	2.80	1.50	µg/g DW	Maize584	Ortiz D, Nkhata SG, Rocheford T, Ferruzzi MG. Steeping of Biofortified Orange Maize Genotypes for Ogi Production Modifies Pasting Properties and Carotenoid Stability. Agronomy. 2019;9(11).	https://www.mdpi.com/2073-4395/9/11/771
Maize	ATBC	All-trans-beta-carotene	Genotype 4: 2015 Orange ISO	Flour (unfermented)	Steeped + Milled + Fermented 120 h @ 27ºC + Filtered + Freeze-dried 3 days + Milled to fine meal + Boiled + Incubated + Storage @-80ºC	Ogi	33.33		Apparent	2.10	0.70	µg/g DW	Maize585	Ortiz D, Nkhata SG, Rocheford T, Ferruzzi MG. Steeping of Biofortified Orange Maize Genotypes for Ogi Production Modifies Pasting Properties and Carotenoid Stability. Agronomy. 2019;9(11).	https://www.mdpi.com/2073-4395/9/11/771
Maize	ATBC	All-trans-beta-carotene	Genotype 5: [KUI carotenoid syn-FS17-3-1-B-B-B-B-B-B-B-B] × [(MAS[206/312]-23-2-1-1-B-B-B/[BETASYN]BC1-6-5-1xFloridaASYN#-B)-B-1-3-B-B-B]	Flour (unfermented)	Steeped + Milled + Fermented 120 h @ 27ºC + Filtered + Freeze-dried 3 days + Milled to fine meal + Boiled + Incubated + Storage @-80ºC	Ogi	38.46		Apparent	2.60	1.00	µg/g DW	Maize586	Ortiz D, Nkhata SG, Rocheford T, Ferruzzi MG. Steeping of Biofortified Orange Maize Genotypes for Ogi Production Modifies Pasting Properties and Carotenoid Stability. Agronomy. 2019;9(11).	https://www.mdpi.com/2073-4395/9/11/771
Maize	TCC	Total carotenoid content	Genotype 1: C17 × DE3	Flour (unfermented)	Steeped + Milled + Fermented 24 h @ 27ºC + Filtered + Freeze-dried 3 days + Milled to fine meal + Boiled + Incubated + Storage @-80ºC	Ogi	96.94		Apparent	32.70	31.70	µg/g DW	Maize587	Ortiz D, Nkhata SG, Rocheford T, Ferruzzi MG. Steeping of Biofortified Orange Maize Genotypes for Ogi Production Modifies Pasting Properties and Carotenoid Stability. Agronomy. 2019;9(11).	https://www.mdpi.com/2073-4395/9/11/771
Maize	TCC	Total carotenoid content	Genotype 2: Hi27 × CML328	Flour (unfermented)	Steeped + Milled + Fermented 24 h @ 27ºC + Filtered + Freeze-dried 3 days + Milled to fine meal + Boiled + Incubated + Storage @-80ºC	Ogi	105.37		Apparent	55.90	58.90	µg/g DW	Maize588	Ortiz D, Nkhata SG, Rocheford T, Ferruzzi MG. Steeping of Biofortified Orange Maize Genotypes for Ogi Production Modifies Pasting Properties and Carotenoid Stability. Agronomy. 2019;9(11).	https://www.mdpi.com/2073-4395/9/11/771
Maize	TCC	Total carotenoid content	Genotype 3: 2013 Orange ISO	Flour (unfermented)	Steeped + Milled + Fermented 24 h @ 27ºC + Filtered + Freeze-dried 3 days + Milled to fine meal + Boiled + Incubated + Storage @-80ºC	Ogi	105.08		Apparent	61.00	64.10	µg/g DW	Maize589	Ortiz D, Nkhata SG, Rocheford T, Ferruzzi MG. Steeping of Biofortified Orange Maize Genotypes for Ogi Production Modifies Pasting Properties and Carotenoid Stability. Agronomy. 2019;9(11).	https://www.mdpi.com/2073-4395/9/11/771
Maize	TCC	Total carotenoid content	Genotype 4: 2015 Orange ISO	Flour (unfermented)	Steeped + Milled + Fermented 24 h @ 27ºC + Filtered + Freeze-dried 3 days + Milled to fine meal + Boiled + Incubated + Storage @-80ºC	Ogi	89.68		Apparent	47.50	42.60	µg/g DW	Maize590	Ortiz D, Nkhata SG, Rocheford T, Ferruzzi MG. Steeping of Biofortified Orange Maize Genotypes for Ogi Production Modifies Pasting Properties and Carotenoid Stability. Agronomy. 2019;9(11).	https://www.mdpi.com/2073-4395/9/11/771
Maize	TCC	Total carotenoid content	Genotype 5: [KUI carotenoid syn-FS17-3-1-B-B-B-B-B-B-B-B] × [(MAS[206/312]-23-2-1-1-B-B-B/[BETASYN]BC1-6-5-1xFloridaASYN#-B)-B-1-3-B-B-B]	Flour (unfermented)	Steeped + Milled + Fermented 24 h @ 27ºC + Filtered + Freeze-dried 3 days + Milled to fine meal + Boiled + Incubated + Storage @-80ºC	Ogi	76.57		Apparent	46.10	35.30	µg/g DW	Maize591	Ortiz D, Nkhata SG, Rocheford T, Ferruzzi MG. Steeping of Biofortified Orange Maize Genotypes for Ogi Production Modifies Pasting Properties and Carotenoid Stability. Agronomy. 2019;9(11).	https://www.mdpi.com/2073-4395/9/11/771
Maize	TCC	Total carotenoid content	Genotype 1: C17 × DE3	Flour (unfermented)	Steeped + Milled + Fermented 72 h @ 27ºC + Filtered + Freeze-dried 3 days + Milled to fine meal + Boiled + Incubated + Storage @-80ºC	Ogi	105.20		Apparent	32.70	34.40	µg/g DW	Maize592	Ortiz D, Nkhata SG, Rocheford T, Ferruzzi MG. Steeping of Biofortified Orange Maize Genotypes for Ogi Production Modifies Pasting Properties and Carotenoid Stability. Agronomy. 2019;9(11).	https://www.mdpi.com/2073-4395/9/11/771
Maize	TCC	Total carotenoid content	Genotype 2: Hi27 × CML328	Flour (unfermented)	Steeped + Milled + Fermented 72 h @ 27ºC + Filtered + Freeze-dried 3 days + Milled to fine meal + Boiled + Incubated + Storage @-80ºC	Ogi	97.50		Apparent	55.90	54.50	µg/g DW	Maize593	Ortiz D, Nkhata SG, Rocheford T, Ferruzzi MG. Steeping of Biofortified Orange Maize Genotypes for Ogi Production Modifies Pasting Properties and Carotenoid Stability. Agronomy. 2019;9(11).	https://www.mdpi.com/2073-4395/9/11/771
Maize	TCC	Total carotenoid content	Genotype 3: 2013 Orange ISO	Flour (unfermented)	Steeped + Milled + Fermented 72 h @ 27ºC + Filtered + Freeze-dried 3 days + Milled to fine meal + Boiled + Incubated + Storage @-80ºC	Ogi	91.64		Apparent	61.00	55.90	µg/g DW	Maize594	Ortiz D, Nkhata SG, Rocheford T, Ferruzzi MG. Steeping of Biofortified Orange Maize Genotypes for Ogi Production Modifies Pasting Properties and Carotenoid Stability. Agronomy. 2019;9(11).	https://www.mdpi.com/2073-4395/9/11/771
Maize	TCC	Total carotenoid content	Genotype 4: 2015 Orange ISO	Flour (unfermented)	Steeped + Milled + Fermented 72 h @ 27ºC + Filtered + Freeze-dried 3 days + Milled to fine meal + Boiled + Incubated + Storage @-80ºC	Ogi	80.42		Apparent	47.50	38.20	µg/g DW	Maize595	Ortiz D, Nkhata SG, Rocheford T, Ferruzzi MG. Steeping of Biofortified Orange Maize Genotypes for Ogi Production Modifies Pasting Properties and Carotenoid Stability. Agronomy. 2019;9(11).	https://www.mdpi.com/2073-4395/9/11/771
Maize	TCC	Total carotenoid content	Genotype 5: [KUI carotenoid syn-FS17-3-1-B-B-B-B-B-B-B-B] × [(MAS[206/312]-23-2-1-1-B-B-B/[BETASYN]BC1-6-5-1xFloridaASYN#-B)-B-1-3-B-B-B]	Flour (unfermented)	Steeped + Milled + Fermented 72 h @ 27ºC + Filtered + Freeze-dried 3 days + Milled to fine meal + Boiled + Incubated + Storage @-80ºC	Ogi	93.28		Apparent	46.10	43.00	µg/g DW	Maize596	Ortiz D, Nkhata SG, Rocheford T, Ferruzzi MG. Steeping of Biofortified Orange Maize Genotypes for Ogi Production Modifies Pasting Properties and Carotenoid Stability. Agronomy. 2019;9(11).	https://www.mdpi.com/2073-4395/9/11/771
Maize	TCC	Total carotenoid content	Genotype 1: C17 × DE3	Flour (unfermented)	Steeped + Milled + Fermented 120 h @ 27ºC + Filtered + Freeze-dried 3 days + Milled to fine meal + Boiled + Incubated + Storage @-80ºC	Ogi	41.59		Apparent	32.70	13.60	µg/g DW	Maize597	Ortiz D, Nkhata SG, Rocheford T, Ferruzzi MG. Steeping of Biofortified Orange Maize Genotypes for Ogi Production Modifies Pasting Properties and Carotenoid Stability. Agronomy. 2019;9(11).	https://www.mdpi.com/2073-4395/9/11/771
Maize	TCC	Total carotenoid content	Genotype 2: Hi27 × CML328	Flour (unfermented)	Steeped + Milled + Fermented 120 h @ 27ºC + Filtered + Freeze-dried 3 days + Milled to fine meal + Boiled + Incubated + Storage @-80ºC	Ogi	36.85		Apparent	55.90	20.60	µg/g DW	Maize598	Ortiz D, Nkhata SG, Rocheford T, Ferruzzi MG. Steeping of Biofortified Orange Maize Genotypes for Ogi Production Modifies Pasting Properties and Carotenoid Stability. Agronomy. 2019;9(11).	https://www.mdpi.com/2073-4395/9/11/771
Maize	TCC	Total carotenoid content	Genotype 3: 2013 Orange ISO	Flour (unfermented)	Steeped + Milled + Fermented 120 h @ 27ºC + Filtered + Freeze-dried 3 days + Milled to fine meal + Boiled + Incubated + Storage @-80ºC	Ogi	49.84		Apparent	61.00	30.40	µg/g DW	Maize599	Ortiz D, Nkhata SG, Rocheford T, Ferruzzi MG. Steeping of Biofortified Orange Maize Genotypes for Ogi Production Modifies Pasting Properties and Carotenoid Stability. Agronomy. 2019;9(11).	https://www.mdpi.com/2073-4395/9/11/771
Maize	TCC	Total carotenoid content	Genotype 4: 2015 Orange ISO	Flour (unfermented)	Steeped + Milled + Fermented 120 h @ 27ºC + Filtered + Freeze-dried 3 days + Milled to fine meal + Boiled + Incubated + Storage @-80ºC	Ogi	30.53		Apparent	47.50	14.50	µg/g DW	Maize600	Ortiz D, Nkhata SG, Rocheford T, Ferruzzi MG. Steeping of Biofortified Orange Maize Genotypes for Ogi Production Modifies Pasting Properties and Carotenoid Stability. Agronomy. 2019;9(11).	https://www.mdpi.com/2073-4395/9/11/771
Maize	TCC	Total carotenoid content	Genotype 5: [KUI carotenoid syn-FS17-3-1-B-B-B-B-B-B-B-B] × [(MAS[206/312]-23-2-1-1-B-B-B/[BETASYN]BC1-6-5-1xFloridaASYN#-B)-B-1-3-B-B-B]	Flour (unfermented)	Steeped + Milled + Fermented 120 h @ 27ºC + Filtered + Freeze-dried 3 days + Milled to fine meal + Boiled + Incubated + Storage @-80ºC	Ogi	34.27		Apparent	46.10	15.80	µg/g DW	Maize601	Ortiz D, Nkhata SG, Rocheford T, Ferruzzi MG. Steeping of Biofortified Orange Maize Genotypes for Ogi Production Modifies Pasting Properties and Carotenoid Stability. Agronomy. 2019;9(11).	https://www.mdpi.com/2073-4395/9/11/771
Maize	BCE	Beta-carotene equivalents	Genotype 1: C17 × DE3	Flour (unfermented)	Steeped + Milled + Fermented 24 h @ 27ºC + Filtered + Freeze-dried 3 days + Milled to fine meal + Boiled + Incubated + Storage @-80ºC	Ogi	101.08		Apparent	9.30	9.40	µg/g DW	Maize602	Ortiz D, Nkhata SG, Rocheford T, Ferruzzi MG. Steeping of Biofortified Orange Maize Genotypes for Ogi Production Modifies Pasting Properties and Carotenoid Stability. Agronomy. 2019;9(11).	https://www.mdpi.com/2073-4395/9/11/771
Maize	BCE	Beta-carotene equivalents	Genotype 2: Hi27 × CML328	Flour (unfermented)	Steeped + Milled + Fermented 24 h @ 27ºC + Filtered + Freeze-dried 3 days + Milled to fine meal + Boiled + Incubated + Storage @-80ºC	Ogi	132.58		Apparent	8.90	11.80	µg/g DW	Maize603	Ortiz D, Nkhata SG, Rocheford T, Ferruzzi MG. Steeping of Biofortified Orange Maize Genotypes for Ogi Production Modifies Pasting Properties and Carotenoid Stability. Agronomy. 2019;9(11).	https://www.mdpi.com/2073-4395/9/11/771
Maize	BCE	Beta-carotene equivalents	Genotype 3: 2013 Orange ISO	Flour (unfermented)	Steeped + Milled + Fermented 24 h @ 27ºC + Filtered + Freeze-dried 3 days + Milled to fine meal + Boiled + Incubated + Storage @-80ºC	Ogi	108.47		Apparent	5.90	6.40	µg/g DW	Maize604	Ortiz D, Nkhata SG, Rocheford T, Ferruzzi MG. Steeping of Biofortified Orange Maize Genotypes for Ogi Production Modifies Pasting Properties and Carotenoid Stability. Agronomy. 2019;9(11).	https://www.mdpi.com/2073-4395/9/11/771
Maize	BCE	Beta-carotene equivalents	Genotype 4: 2015 Orange ISO	Flour (unfermented)	Steeped + Milled + Fermented 24 h @ 27ºC + Filtered + Freeze-dried 3 days + Milled to fine meal + Boiled + Incubated + Storage @-80ºC	Ogi	93.02		Apparent	4.30	4.00	µg/g DW	Maize605	Ortiz D, Nkhata SG, Rocheford T, Ferruzzi MG. Steeping of Biofortified Orange Maize Genotypes for Ogi Production Modifies Pasting Properties and Carotenoid Stability. Agronomy. 2019;9(11).	https://www.mdpi.com/2073-4395/9/11/771
Maize	BCE	Beta-carotene equivalents	Genotype 5: [KUI carotenoid syn-FS17-3-1-B-B-B-B-B-B-B-B] × [(MAS[206/312]-23-2-1-1-B-B-B/[BETASYN]BC1-6-5-1xFloridaASYN#-B)-B-1-3-B-B-B]	Flour (unfermented)	Steeped + Milled + Fermented 24 h @ 27ºC + Filtered + Freeze-dried 3 days + Milled to fine meal + Boiled + Incubated + Storage @-80ºC	Ogi	87.93		Apparent	5.80	5.10	µg/g DW	Maize606	Ortiz D, Nkhata SG, Rocheford T, Ferruzzi MG. Steeping of Biofortified Orange Maize Genotypes for Ogi Production Modifies Pasting Properties and Carotenoid Stability. Agronomy. 2019;9(11).	https://www.mdpi.com/2073-4395/9/11/771
Maize	BCE	Beta-carotene equivalents	Genotype 1: C17 × DE3	Flour (unfermented)	Steeped + Milled + Fermented 72 h @ 27ºC + Filtered + Freeze-dried 3 days + Milled to fine meal + Boiled + Incubated + Storage @-80ºC	Ogi	116.13		Apparent	9.30	10.80	µg/g DW	Maize607	Ortiz D, Nkhata SG, Rocheford T, Ferruzzi MG. Steeping of Biofortified Orange Maize Genotypes for Ogi Production Modifies Pasting Properties and Carotenoid Stability. Agronomy. 2019;9(11).	https://www.mdpi.com/2073-4395/9/11/771
Maize	BCE	Beta-carotene equivalents	Genotype 2: Hi27 × CML328	Flour (unfermented)	Steeped + Milled + Fermented 72 h @ 27ºC + Filtered + Freeze-dried 3 days + Milled to fine meal + Boiled + Incubated + Storage @-80ºC	Ogi	116.85		Apparent	8.90	10.40	µg/g DW	Maize608	Ortiz D, Nkhata SG, Rocheford T, Ferruzzi MG. Steeping of Biofortified Orange Maize Genotypes for Ogi Production Modifies Pasting Properties and Carotenoid Stability. Agronomy. 2019;9(11).	https://www.mdpi.com/2073-4395/9/11/771
Maize	BCE	Beta-carotene equivalents	Genotype 3: 2013 Orange ISO	Flour (unfermented)	Steeped + Milled + Fermented 72 h @ 27ºC + Filtered + Freeze-dried 3 days + Milled to fine meal + Boiled + Incubated + Storage @-80ºC	Ogi	100.00		Apparent	5.90	5.90	µg/g DW	Maize609	Ortiz D, Nkhata SG, Rocheford T, Ferruzzi MG. Steeping of Biofortified Orange Maize Genotypes for Ogi Production Modifies Pasting Properties and Carotenoid Stability. Agronomy. 2019;9(11).	https://www.mdpi.com/2073-4395/9/11/771
Maize	BCE	Beta-carotene equivalents	Genotype 4: 2015 Orange ISO	Flour (unfermented)	Steeped + Milled + Fermented 72 h @ 27ºC + Filtered + Freeze-dried 3 days + Milled to fine meal + Boiled + Incubated + Storage @-80ºC	Ogi	88.37		Apparent	4.30	3.80	µg/g DW	Maize610	Ortiz D, Nkhata SG, Rocheford T, Ferruzzi MG. Steeping of Biofortified Orange Maize Genotypes for Ogi Production Modifies Pasting Properties and Carotenoid Stability. Agronomy. 2019;9(11).	https://www.mdpi.com/2073-4395/9/11/771
Maize	BCE	Beta-carotene equivalents	Genotype 5: [KUI carotenoid syn-FS17-3-1-B-B-B-B-B-B-B-B] × [(MAS[206/312]-23-2-1-1-B-B-B/[BETASYN]BC1-6-5-1xFloridaASYN#-B)-B-1-3-B-B-B]	Flour (unfermented)	Steeped + Milled + Fermented 72 h @ 27ºC + Filtered + Freeze-dried 3 days + Milled to fine meal + Boiled + Incubated + Storage @-80ºC	Ogi	103.45		Apparent	5.80	6.00	µg/g DW	Maize611	Ortiz D, Nkhata SG, Rocheford T, Ferruzzi MG. Steeping of Biofortified Orange Maize Genotypes for Ogi Production Modifies Pasting Properties and Carotenoid Stability. Agronomy. 2019;9(11).	https://www.mdpi.com/2073-4395/9/11/771
Maize	BCE	Beta-carotene equivalents	Genotype 1: C17 × DE3	Flour (unfermented)	Steeped + Milled + Fermented 120 h @ 27ºC + Filtered + Freeze-dried 3 days + Milled to fine meal + Boiled + Incubated + Storage @-80ºC	Ogi	46.24		Apparent	9.30	4.30	µg/g DW	Maize612	Ortiz D, Nkhata SG, Rocheford T, Ferruzzi MG. Steeping of Biofortified Orange Maize Genotypes for Ogi Production Modifies Pasting Properties and Carotenoid Stability. Agronomy. 2019;9(11).	https://www.mdpi.com/2073-4395/9/11/771
Maize	BCE	Beta-carotene equivalents	Genotype 2: Hi27 × CML328	Flour (unfermented)	Steeped + Milled + Fermented 120 h @ 27ºC + Filtered + Freeze-dried 3 days + Milled to fine meal + Boiled + Incubated + Storage @-80ºC	Ogi	46.07		Apparent	8.90	4.10	µg/g DW	Maize613	Ortiz D, Nkhata SG, Rocheford T, Ferruzzi MG. Steeping of Biofortified Orange Maize Genotypes for Ogi Production Modifies Pasting Properties and Carotenoid Stability. Agronomy. 2019;9(11).	https://www.mdpi.com/2073-4395/9/11/771
Maize	BCE	Beta-carotene equivalents	Genotype 3: 2013 Orange ISO	Flour (unfermented)	Steeped + Milled + Fermented 120 h @ 27ºC + Filtered + Freeze-dried 3 days + Milled to fine meal + Boiled + Incubated + Storage @-80ºC	Ogi	50.85		Apparent	5.90	3.00	µg/g DW	Maize614	Ortiz D, Nkhata SG, Rocheford T, Ferruzzi MG. Steeping of Biofortified Orange Maize Genotypes for Ogi Production Modifies Pasting Properties and Carotenoid Stability. Agronomy. 2019;9(11).	https://www.mdpi.com/2073-4395/9/11/771
Maize	BCE	Beta-carotene equivalents	Genotype 4: 2015 Orange ISO	Flour (unfermented)	Steeped + Milled + Fermented 120 h @ 27ºC + Filtered + Freeze-dried 3 days + Milled to fine meal + Boiled + Incubated + Storage @-80ºC	Ogi	34.88		Apparent	4.30	1.50	µg/g DW	Maize615	Ortiz D, Nkhata SG, Rocheford T, Ferruzzi MG. Steeping of Biofortified Orange Maize Genotypes for Ogi Production Modifies Pasting Properties and Carotenoid Stability. Agronomy. 2019;9(11).	https://www.mdpi.com/2073-4395/9/11/771
Maize	BCE	Beta-carotene equivalents	Genotype 5: [KUI carotenoid syn-FS17-3-1-B-B-B-B-B-B-B-B] × [(MAS[206/312]-23-2-1-1-B-B-B/[BETASYN]BC1-6-5-1xFloridaASYN#-B)-B-1-3-B-B-B]	Flour (unfermented)	Steeped + Milled + Fermented 120 h @ 27ºC + Filtered + Freeze-dried 3 days + Milled to fine meal + Boiled + Incubated + Storage @-80ºC	Ogi	37.93		Apparent	5.80	2.20	µg/g DW	Maize616	Ortiz D, Nkhata SG, Rocheford T, Ferruzzi MG. Steeping of Biofortified Orange Maize Genotypes for Ogi Production Modifies Pasting Properties and Carotenoid Stability. Agronomy. 2019;9(11).	https://www.mdpi.com/2073-4395/9/11/771
Maize	ATBC	All-trans-beta-carotene	Genotype 1: 2012 Orange ISO Selected A	Raw kernels	Vacuum dried-oven (40ºC for 48 h) + Storage 53 weeks, @4ºC, 64% RH, NaCl solution	Dried kernels, treated, stored	26.30		Apparent	4.90	1.29	µg/g DW	Maize617	Ortiz D, Nkhata SG, Rocheford T, Ferruzzi MG. Steeping of Biofortified Orange Maize Genotypes for Ogi Production Modifies Pasting Properties and Carotenoid Stability. Agronomy. 2019;9(11).	https://www.mdpi.com/2073-4395/9/11/771
Maize	ATBC	All-trans-beta-carotene	Genotype 1: 2012 Orange ISO Selected A	Raw kernels	Vacuum dried-oven (40ºC for 48 h) + Storage 53 weeks, @22.5ºC, 59% RH, NaCl solution	Dried kernels, treated, stored	16.60		Apparent	4.90	0.81	µg/g DW	Maize618	Ortiz D, Nkhata SG, Rocheford T, Ferruzzi MG. Steeping of Biofortified Orange Maize Genotypes for Ogi Production Modifies Pasting Properties and Carotenoid Stability. Agronomy. 2019;9(11).	https://www.mdpi.com/2073-4395/9/11/771
Maize	ATBC	All-trans-beta-carotene	Genotype 1: 2012 Orange ISO Selected A	Raw kernels	Vacuum dried-oven (40ºC for 48 h) + Storage 27 weeks, @55ºC, 0.65% RH, NaCl solution	Dried kernels, treated, stored	1.00		Apparent	4.90	0.05	µg/g DW	Maize619	Ortiz D, Nkhata SG, Rocheford T, Ferruzzi MG. Steeping of Biofortified Orange Maize Genotypes for Ogi Production Modifies Pasting Properties and Carotenoid Stability. Agronomy. 2019;9(11).	https://www.mdpi.com/2073-4395/9/11/771
Maize	ATBC	All-trans-beta-carotene	Genotype 2: (CI7×DE3)×2010-Orange-Isolation	Raw kernels	Vacuum dried-oven (40ºC for 48 h) + Storage 53 weeks, @4ºC, 64% RH, NaCl solution	Dried kernels, treated, stored	25.30		Apparent	8.60	2.18	µg/g DW	Maize620	Ortiz D, Nkhata SG, Rocheford T, Ferruzzi MG. Steeping of Biofortified Orange Maize Genotypes for Ogi Production Modifies Pasting Properties and Carotenoid Stability. Agronomy. 2019;9(11).	https://www.mdpi.com/2073-4395/9/11/771
Maize	ATBC	All-trans-beta-carotene	Genotype 2: (CI7×DE3)×2010-Orange-Isolation	Raw kernels	Vacuum dried-oven (40ºC for 48 h) + Storage 53 weeks, @22.5ºC, 59% RH, NaCl solution	Dried kernels, treated, stored	11.30		Apparent	8.60	0.97	µg/g DW	Maize621	Ortiz D, Nkhata SG, Rocheford T, Ferruzzi MG. Steeping of Biofortified Orange Maize Genotypes for Ogi Production Modifies Pasting Properties and Carotenoid Stability. Agronomy. 2019;9(11).	https://www.mdpi.com/2073-4395/9/11/771
Maize	ATBC	All-trans-beta-carotene	Genotype 2: (CI7×DE3)×2010-Orange-Isolation	Raw kernels	Vacuum dried-oven (40ºC for 48 h) + Storage 4 weeks, @55ºC, 0.65% RH, NaCl solution	Dried kernels, treated, stored	24.10		Apparent	8.60	2.07	µg/g DW	Maize622	Ortiz D, Nkhata SG, Rocheford T, Ferruzzi MG. Steeping of Biofortified Orange Maize Genotypes for Ogi Production Modifies Pasting Properties and Carotenoid Stability. Agronomy. 2019;9(11).	https://www.mdpi.com/2073-4395/9/11/771
Maize	ATBC	All-trans-beta-carotene	Genotype 3: CI7×DE3	Raw kernels	Vacuum dried-oven (40ºC for 48 h) + Storage 53 weeks, @4ºC, 64% RH, NaCl solution	Dried kernels, treated, stored	14.30		Apparent	13.10	1.87	µg/g DW	Maize623	Ortiz D, Nkhata SG, Rocheford T, Ferruzzi MG. Steeping of Biofortified Orange Maize Genotypes for Ogi Production Modifies Pasting Properties and Carotenoid Stability. Agronomy. 2019;9(11).	https://www.mdpi.com/2073-4395/9/11/771
Maize	ATBC	All-trans-beta-carotene	Genotype 3: CI7×DE3	Raw kernels	Vacuum dried-oven (40ºC for 48 h) + Storage 53 weeks, @22.5ºC, 59% RH, NaCl solution	Dried kernels, treated, stored	5.70		Apparent	13.10	0.75	µg/g DW	Maize624	Ortiz D, Nkhata SG, Rocheford T, Ferruzzi MG. Steeping of Biofortified Orange Maize Genotypes for Ogi Production Modifies Pasting Properties and Carotenoid Stability. Agronomy. 2019;9(11).	https://www.mdpi.com/2073-4395/9/11/771
Maize	ATBC	All-trans-beta-carotene	Genotype 3: CI7×DE3	Raw kernels	Vacuum dried-oven (40ºC for 48 h) + Storage 4 weeks, @55ºC, 0.65% RH, NaCl solution	Dried kernels, treated, stored	16.20		Apparent	13.10	2.12	µg/g DW	Maize625	Ortiz D, Nkhata SG, Rocheford T, Ferruzzi MG. Steeping of Biofortified Orange Maize Genotypes for Ogi Production Modifies Pasting Properties and Carotenoid Stability. Agronomy. 2019;9(11).	https://www.mdpi.com/2073-4395/9/11/771
Maize	ATBC	All-trans-beta-carotene	Genotype 4: Hi27×CML328	Raw kernels	Vacuum dried-oven (40ºC for 48 h) + Storage 53 weeks, @4ºC, 64% RH, NaCl solution	Dried kernels, treated, stored	27.00		Apparent	4.70	1.27	µg/g DW	Maize626	Ortiz D, Nkhata SG, Rocheford T, Ferruzzi MG. Steeping of Biofortified Orange Maize Genotypes for Ogi Production Modifies Pasting Properties and Carotenoid Stability. Agronomy. 2019;9(11).	https://www.mdpi.com/2073-4395/9/11/771
Maize	ATBC	All-trans-beta-carotene	Genotype 4: Hi27×CML328	Raw kernels	Vacuum dried-oven (40ºC for 48 h) + Storage 53 weeks, @22.5ºC, 59% RH, NaCl solution	Dried kernels, treated, stored	18.60		Apparent	4.70	0.87	µg/g DW	Maize627	Ortiz D, Nkhata SG, Rocheford T, Ferruzzi MG. Steeping of Biofortified Orange Maize Genotypes for Ogi Production Modifies Pasting Properties and Carotenoid Stability. Agronomy. 2019;9(11).	https://www.mdpi.com/2073-4395/9/11/771
Maize	ATBC	All-trans-beta-carotene	Genotype 4: Hi27×CML328	Raw kernels	Vacuum dried-oven (40ºC for 48 h) + Storage 27 weeks, @55ºC, 0.65% RH, NaCl solution	Dried kernels, treated, stored	0.00		Apparent	4.70	0.00	µg/g DW	Maize628	Ortiz D, Nkhata SG, Rocheford T, Ferruzzi MG. Steeping of Biofortified Orange Maize Genotypes for Ogi Production Modifies Pasting Properties and Carotenoid Stability. Agronomy. 2019;9(11).	https://www.mdpi.com/2073-4395/9/11/771
Maize	ATBC	All-trans-beta-carotene	Genotype 5: [KUI carotenoid syn-FS17-3-1-B-B-B-B-B-B-B-B] × [[(CML297-B × CML 324-B) × (KUI3 × SC55)] S1]	Raw kernels	Vacuum dried-oven (40ºC for 48 h) + Storage 53 weeks, @4ºC, 64% RH, NaCl solution	Dried kernels, treated, stored	29.50		Apparent	3.50	1.03	µg/g DW	Maize629	Ortiz D, Nkhata SG, Rocheford T, Ferruzzi MG. Steeping of Biofortified Orange Maize Genotypes for Ogi Production Modifies Pasting Properties and Carotenoid Stability. Agronomy. 2019;9(11).	https://www.mdpi.com/2073-4395/9/11/771
Maize	ATBC	All-trans-beta-carotene	Genotype 5: [KUI carotenoid syn-FS17-3-1-B-B-B-B-B-B-B-B] × [[(CML297-B × CML 324-B) × (KUI3 × SC55)] S1]	Raw kernels	Vacuum dried-oven (40ºC for 48 h) + Storage 53 weeks, @22.5ºC, 59% RH, NaCl solution	Dried kernels, treated, stored	21.00		Apparent	3.50	0.74	µg/g DW	Maize630	Ortiz D, Nkhata SG, Rocheford T, Ferruzzi MG. Steeping of Biofortified Orange Maize Genotypes for Ogi Production Modifies Pasting Properties and Carotenoid Stability. Agronomy. 2019;9(11).	https://www.mdpi.com/2073-4395/9/11/771
Maize	ATBC	All-trans-beta-carotene	Genotype 5: [KUI carotenoid syn-FS17-3-1-B-B-B-B-B-B-B-B] × [[(CML297-B × CML 324-B) × (KUI3 × SC55)] S1]	Raw kernels	Vacuum dried-oven (40ºC for 48 h) + Storage 4 weeks, @55ºC, 0.65% RH, NaCl solution	Dried kernels, treated, stored	19.00		Apparent	3.50	0.67	µg/g DW	Maize631	Ortiz D, Nkhata SG, Rocheford T, Ferruzzi MG. Steeping of Biofortified Orange Maize Genotypes for Ogi Production Modifies Pasting Properties and Carotenoid Stability. Agronomy. 2019;9(11).	https://www.mdpi.com/2073-4395/9/11/771
Maize	ATBC	All-trans-beta-carotene	Genotype 6: [KUI carotenoid syn-FS17-3-1-B-B-B-B-B-B-B-B] × [(MAS[206/3	Raw kernels	Vacuum dried-oven (40ºC for 48 h) + Storage 53 weeks, @4ºC, 64% RH, NaCl solution	Dried kernels, treated, stored	28.30		Apparent	2.80	0.79	µg/g DW	Maize632	Ortiz D, Nkhata SG, Rocheford T, Ferruzzi MG. Steeping of Biofortified Orange Maize Genotypes for Ogi Production Modifies Pasting Properties and Carotenoid Stability. Agronomy. 2019;9(11).	https://www.mdpi.com/2073-4395/9/11/771
Maize	ATBC	All-trans-beta-carotene	Genotype 6: [KUI carotenoid syn-FS17-3-1-B-B-B-B-B-B-B-B] × [(MAS[206/3	Raw kernels	Vacuum dried-oven (40ºC for 48 h) + Storage 53 weeks, @22.5ºC, 59% RH, NaCl solution	Dried kernels, treated, stored	40.30		Apparent	2.80	1.13	µg/g DW	Maize633	Ortiz D, Nkhata SG, Rocheford T, Ferruzzi MG. Steeping of Biofortified Orange Maize Genotypes for Ogi Production Modifies Pasting Properties and Carotenoid Stability. Agronomy. 2019;9(11).	https://www.mdpi.com/2073-4395/9/11/771
Maize	ATBC	All-trans-beta-carotene	Genotype 6: [KUI carotenoid syn-FS17-3-1-B-B-B-B-B-B-B-B] × [(MAS[206/3	Raw kernels	Vacuum dried-oven (40ºC for 48 h) + Storage 4 weeks, @55ºC, 0.65% RH, NaCl solution	Dried kernels, treated, stored	35.20		Apparent	2.80	0.99	µg/g DW	Maize634	Ortiz D, Nkhata SG, Rocheford T, Ferruzzi MG. Steeping of Biofortified Orange Maize Genotypes for Ogi Production Modifies Pasting Properties and Carotenoid Stability. Agronomy. 2019;9(11).	https://www.mdpi.com/2073-4395/9/11/771
Maize	PVA	Provitamin A	Genotype 1: 2012 Orange ISO Selected A	Raw kernels	Vacuum dried-oven (40ºC for 48 h) + Storage 53 weeks, @4ºC, 64% RH, NaCl solution	Dried kernels, treated, stored	27.60		Apparent	8.50	2.35	µg/g DW	Maize635	Ortiz D, Nkhata SG, Rocheford T, Ferruzzi MG. Steeping of Biofortified Orange Maize Genotypes for Ogi Production Modifies Pasting Properties and Carotenoid Stability. Agronomy. 2019;9(11).	https://www.mdpi.com/2073-4395/9/11/771
Maize	PVA	Provitamin A	Genotype 1: 2012 Orange ISO Selected A	Raw kernels	Vacuum dried-oven (40ºC for 48 h) + Storage 53 weeks, @22.5ºC, 59% RH, NaCl solution	Dried kernels, treated, stored	23.80		Apparent	8.50	2.02	µg/g DW	Maize636	Ortiz D, Nkhata SG, Rocheford T, Ferruzzi MG. Steeping of Biofortified Orange Maize Genotypes for Ogi Production Modifies Pasting Properties and Carotenoid Stability. Agronomy. 2019;9(11).	https://www.mdpi.com/2073-4395/9/11/771
Maize	PVA	Provitamin A	Genotype 1: 2012 Orange ISO Selected A	Raw kernels	Vacuum dried-oven (40ºC for 48 h) + Storage 27 weeks, @55ºC, 0.65% RH, NaCl solution	Dried kernels, treated, stored	1.90		Apparent	8.50	0.16	µg/g DW	Maize637	Ortiz D, Nkhata SG, Rocheford T, Ferruzzi MG. Steeping of Biofortified Orange Maize Genotypes for Ogi Production Modifies Pasting Properties and Carotenoid Stability. Agronomy. 2019;9(11).	https://www.mdpi.com/2073-4395/9/11/771
Maize	PVA	Provitamin A	Genotype 2: (CI7×DE3)×2010-Orange-Isolation	Raw kernels	Vacuum dried-oven (40ºC for 48 h) + Storage 53 weeks, @4ºC, 64% RH, NaCl solution	Dried kernels, treated, stored	33.50		Apparent	12.30	4.12	µg/g DW	Maize638	Ortiz D, Nkhata SG, Rocheford T, Ferruzzi MG. Steeping of Biofortified Orange Maize Genotypes for Ogi Production Modifies Pasting Properties and Carotenoid Stability. Agronomy. 2019;9(11).	https://www.mdpi.com/2073-4395/9/11/771
Maize	PVA	Provitamin A	Genotype 2: (CI7×DE3)×2010-Orange-Isolation	Raw kernels	Vacuum dried-oven (40ºC for 48 h) + Storage 53 weeks, @22.5ºC, 59% RH, NaCl solution	Dried kernels, treated, stored	16.90		Apparent	12.30	2.08	µg/g DW	Maize639	Ortiz D, Nkhata SG, Rocheford T, Ferruzzi MG. Steeping of Biofortified Orange Maize Genotypes for Ogi Production Modifies Pasting Properties and Carotenoid Stability. Agronomy. 2019;9(11).	https://www.mdpi.com/2073-4395/9/11/771
Maize	PVA	Provitamin A	Genotype 2: (CI7×DE3)×2010-Orange-Isolation	Raw kernels	Vacuum dried-oven (40ºC for 48 h) + Storage 27 weeks, @55ºC, 0.65% RH, NaCl solution	Dried kernels, treated, stored	0.00		Apparent	12.30	0.00	µg/g DW	Maize640	Ortiz D, Nkhata SG, Rocheford T, Ferruzzi MG. Steeping of Biofortified Orange Maize Genotypes for Ogi Production Modifies Pasting Properties and Carotenoid Stability. Agronomy. 2019;9(11).	https://www.mdpi.com/2073-4395/9/11/771
Maize	PVA	Provitamin A	Genotype 3: CI7×DE3	Raw kernels	Vacuum dried-oven (40ºC for 48 h) + Storage 53 weeks, @4ºC, 64% RH, NaCl solution	Dried kernels, treated, stored	19.00		Apparent	16.10	3.06	µg/g DW	Maize641	Ortiz D, Nkhata SG, Rocheford T, Ferruzzi MG. Steeping of Biofortified Orange Maize Genotypes for Ogi Production Modifies Pasting Properties and Carotenoid Stability. Agronomy. 2019;9(11).	https://www.mdpi.com/2073-4395/9/11/771
Maize	PVA	Provitamin A	Genotype 3: CI7×DE3	Raw kernels	Vacuum dried-oven (40ºC for 48 h) + Storage 53 weeks, @22.5ºC, 59% RH, NaCl solution	Dried kernels, treated, stored	7.60		Apparent	16.10	1.22	µg/g DW	Maize642	Ortiz D, Nkhata SG, Rocheford T, Ferruzzi MG. Steeping of Biofortified Orange Maize Genotypes for Ogi Production Modifies Pasting Properties and Carotenoid Stability. Agronomy. 2019;9(11).	https://www.mdpi.com/2073-4395/9/11/771
Maize	PVA	Provitamin A	Genotype 3: CI7×DE3	Raw kernels	Vacuum dried-oven (40ºC for 48 h) + Storage 4 weeks, @55ºC, 0.65% RH, NaCl solution	Dried kernels, treated, stored	6.70		Apparent	16.10	1.08	µg/g DW	Maize643	Ortiz D, Nkhata SG, Rocheford T, Ferruzzi MG. Steeping of Biofortified Orange Maize Genotypes for Ogi Production Modifies Pasting Properties and Carotenoid Stability. Agronomy. 2019;9(11).	https://www.mdpi.com/2073-4395/9/11/771
Maize	PVA	Provitamin A	Genotype 4: Hi27×CML328	Raw kernels	Vacuum dried-oven (40ºC for 48 h) + Storage 53 weeks, @4ºC, 64% RH, NaCl solution	Dried kernels, treated, stored	41.60		Apparent	9.20	3.83	µg/g DW	Maize644	Ortiz D, Nkhata SG, Rocheford T, Ferruzzi MG. Steeping of Biofortified Orange Maize Genotypes for Ogi Production Modifies Pasting Properties and Carotenoid Stability. Agronomy. 2019;9(11).	https://www.mdpi.com/2073-4395/9/11/771
Maize	PVA	Provitamin A	Genotype 4: Hi27×CML328	Raw kernels	Vacuum dried-oven (40ºC for 48 h) + Storage 53 weeks, @22.5ºC, 59% RH, NaCl solution	Dried kernels, treated, stored	28.70		Apparent	9.20	2.64	µg/g DW	Maize645	Ortiz D, Nkhata SG, Rocheford T, Ferruzzi MG. Steeping of Biofortified Orange Maize Genotypes for Ogi Production Modifies Pasting Properties and Carotenoid Stability. Agronomy. 2019;9(11).	https://www.mdpi.com/2073-4395/9/11/771
Maize	PVA	Provitamin A	Genotype 4: Hi27×CML328	Raw kernels	Vacuum dried-oven (40ºC for 48 h) + Storage 27 weeks, @55ºC, 0.65% RH, NaCl solution	Dried kernels, treated, stored	2.40		Apparent	9.20	0.22	µg/g DW	Maize646	Ortiz D, Nkhata SG, Rocheford T, Ferruzzi MG. Steeping of Biofortified Orange Maize Genotypes for Ogi Production Modifies Pasting Properties and Carotenoid Stability. Agronomy. 2019;9(11).	https://www.mdpi.com/2073-4395/9/11/771
Maize	PVA	Provitamin A	Genotype 5: [KUI carotenoid syn-FS17-3-1-B-B-B-B-B-B-B-B] × [[(CML297-B × CML 324-B) × (KUI3 × SC55)] S1]	Raw kernels	Vacuum dried-oven (40ºC for 48 h) + Storage 53 weeks, @4ºC, 64% RH, NaCl solution	Dried kernels, treated, stored	35.20		Apparent	6.80	2.39	µg/g DW	Maize647	Ortiz D, Nkhata SG, Rocheford T, Ferruzzi MG. Steeping of Biofortified Orange Maize Genotypes for Ogi Production Modifies Pasting Properties and Carotenoid Stability. Agronomy. 2019;9(11).	https://www.mdpi.com/2073-4395/9/11/771
Maize	PVA	Provitamin A	Genotype 5: [KUI carotenoid syn-FS17-3-1-B-B-B-B-B-B-B-B] × [[(CML297-B × CML 324-B) × (KUI3 × SC55)] S1]	Raw kernels	Vacuum dried-oven (40ºC for 48 h) + Storage 53 weeks, @22.5ºC, 59% RH, NaCl solution	Dried kernels, treated, stored	24.80		Apparent	6.80	1.69	µg/g DW	Maize648	Ortiz D, Nkhata SG, Rocheford T, Ferruzzi MG. Steeping of Biofortified Orange Maize Genotypes for Ogi Production Modifies Pasting Properties and Carotenoid Stability. Agronomy. 2019;9(11).	https://www.mdpi.com/2073-4395/9/11/771
Maize	PVA	Provitamin A	Genotype 5: [KUI carotenoid syn-FS17-3-1-B-B-B-B-B-B-B-B] × [[(CML297-B × CML 324-B) × (KUI3 × SC55)] S1]	Raw kernels	Vacuum dried-oven (40ºC for 48 h) + Storage 7 weeks, @55ºC, 0.65% RH, NaCl solution	Dried kernels, treated, stored	0.00		Apparent	6.80	0.00	µg/g DW	Maize649	Ortiz D, Nkhata SG, Rocheford T, Ferruzzi MG. Steeping of Biofortified Orange Maize Genotypes for Ogi Production Modifies Pasting Properties and Carotenoid Stability. Agronomy. 2019;9(11).	https://www.mdpi.com/2073-4395/9/11/771
Maize	PVA	Provitamin A	Genotype 6: [KUI carotenoid syn-FS17-3-1-B-B-B-B-B-B-B-B] × [(MAS[206/3	Raw kernels	Vacuum dried-oven (40ºC for 48 h) + Storage 53 weeks, @4ºC, 64% RH, NaCl solution	Dried kernels, treated, stored	55.90		Apparent	5.20	2.91	µg/g DW	Maize650	Ortiz D, Nkhata SG, Rocheford T, Ferruzzi MG. Steeping of Biofortified Orange Maize Genotypes for Ogi Production Modifies Pasting Properties and Carotenoid Stability. Agronomy. 2019;9(11).	https://www.mdpi.com/2073-4395/9/11/771
Maize	PVA	Provitamin A	Genotype 6: [KUI carotenoid syn-FS17-3-1-B-B-B-B-B-B-B-B] × [(MAS[206/3	Raw kernels	Vacuum dried-oven (40ºC for 48 h) + Storage 53 weeks, @22.5ºC, 59% RH, NaCl solution	Dried kernels, treated, stored	42.30		Apparent	5.20	2.20	µg/g DW	Maize651	Ortiz D, Nkhata SG, Rocheford T, Ferruzzi MG. Steeping of Biofortified Orange Maize Genotypes for Ogi Production Modifies Pasting Properties and Carotenoid Stability. Agronomy. 2019;9(11).	https://www.mdpi.com/2073-4395/9/11/771
Maize	PVA	Provitamin A	Genotype 6: [KUI carotenoid syn-FS17-3-1-B-B-B-B-B-B-B-B] × [(MAS[206/3	Raw kernels	Vacuum dried-oven (40ºC for 48 h) + Storage 4 weeks, @55ºC, 0.65% RH, NaCl solution	Dried kernels, treated, stored	48.00		Apparent	5.20	2.50	µg/g DW	Maize652	Ortiz D, Nkhata SG, Rocheford T, Ferruzzi MG. Steeping of Biofortified Orange Maize Genotypes for Ogi Production Modifies Pasting Properties and Carotenoid Stability. Agronomy. 2019;9(11).	https://www.mdpi.com/2073-4395/9/11/771
Maize	TCC	Total carotenoid content	Genotype 1: 2012 Orange ISO Selected A	Raw kernels	Vacuum dried-oven (40ºC for 48 h) + Storage 53 weeks, @4ºC, 64% RH, NaCl solution	Dried kernels, treated, stored	43.90		Apparent	61.10	26.82	µg/g DW	Maize653	Ortiz D, Nkhata SG, Rocheford T, Ferruzzi MG. Steeping of Biofortified Orange Maize Genotypes for Ogi Production Modifies Pasting Properties and Carotenoid Stability. Agronomy. 2019;9(11).	https://www.mdpi.com/2073-4395/9/11/771
Maize	TCC	Total carotenoid content	Genotype 1: 2012 Orange ISO Selected A	Raw kernels	Vacuum dried-oven (40ºC for 48 h) + Storage 53 weeks, @22.5ºC, 59% RH, NaCl solution	Dried kernels, treated, stored	41.00		Apparent	61.10	25.05	µg/g DW	Maize654	Ortiz D, Nkhata SG, Rocheford T, Ferruzzi MG. Steeping of Biofortified Orange Maize Genotypes for Ogi Production Modifies Pasting Properties and Carotenoid Stability. Agronomy. 2019;9(11).	https://www.mdpi.com/2073-4395/9/11/771
Maize	TCC	Total carotenoid content	Genotype 1: 2012 Orange ISO Selected A	Raw kernels	Vacuum dried-oven (40ºC for 48 h) + Storage 27 weeks, @55ºC, 0.65% RH, NaCl solution	Dried kernels, treated, stored	8.80		Apparent	61.10	5.38	µg/g DW	Maize655	Ortiz D, Nkhata SG, Rocheford T, Ferruzzi MG. Steeping of Biofortified Orange Maize Genotypes for Ogi Production Modifies Pasting Properties and Carotenoid Stability. Agronomy. 2019;9(11).	https://www.mdpi.com/2073-4395/9/11/771
Maize	TCC	Total carotenoid content	Genotype 2: (CI7×DE3)×2010-Orange-Isolation	Raw kernels	Vacuum dried-oven (40ºC for 48 h) + Storage 53 weeks, @4ºC, 64% RH, NaCl solution	Dried kernels, treated, stored	52.70		Apparent	47.30	24.93	µg/g DW	Maize656	Ortiz D, Nkhata SG, Rocheford T, Ferruzzi MG. Steeping of Biofortified Orange Maize Genotypes for Ogi Production Modifies Pasting Properties and Carotenoid Stability. Agronomy. 2019;9(11).	https://www.mdpi.com/2073-4395/9/11/771
Maize	TCC	Total carotenoid content	Genotype 2: (CI7×DE3)×2010-Orange-Isolation	Raw kernels	Vacuum dried-oven (40ºC for 48 h) + Storage 53 weeks, @22.5ºC, 59% RH, NaCl solution	Dried kernels, treated, stored	35.10		Apparent	47.30	16.60	µg/g DW	Maize657	Ortiz D, Nkhata SG, Rocheford T, Ferruzzi MG. Steeping of Biofortified Orange Maize Genotypes for Ogi Production Modifies Pasting Properties and Carotenoid Stability. Agronomy. 2019;9(11).	https://www.mdpi.com/2073-4395/9/11/771
Maize	TCC	Total carotenoid content	Genotype 2: (CI7×DE3)×2010-Orange-Isolation	Raw kernels	Vacuum dried-oven (40ºC for 48 h) + Storage 27 weeks, @55ºC, 0.65% RH, NaCl solution	Dried kernels, treated, stored	3.90		Apparent	47.30	1.84	µg/g DW	Maize658	Ortiz D, Nkhata SG, Rocheford T, Ferruzzi MG. Steeping of Biofortified Orange Maize Genotypes for Ogi Production Modifies Pasting Properties and Carotenoid Stability. Agronomy. 2019;9(11).	https://www.mdpi.com/2073-4395/9/11/771
Maize	TCC	Total carotenoid content	Genotype 3: CI7×DE3	Raw kernels	Vacuum dried-oven (40ºC for 48 h) + Storage 53 weeks, @4ºC, 64% RH, NaCl solution	Dried kernels, treated, stored	42.90		Apparent	39.80	17.07	µg/g DW	Maize659	Ortiz D, Nkhata SG, Rocheford T, Ferruzzi MG. Steeping of Biofortified Orange Maize Genotypes for Ogi Production Modifies Pasting Properties and Carotenoid Stability. Agronomy. 2019;9(11).	https://www.mdpi.com/2073-4395/9/11/771
Maize	TCC	Total carotenoid content	Genotype 3: CI7×DE3	Raw kernels	Vacuum dried-oven (40ºC for 48 h) + Storage 53 weeks, @22.5ºC, 59% RH, NaCl solution	Dried kernels, treated, stored	29.20		Apparent	39.80	11.62	µg/g DW	Maize660	Ortiz D, Nkhata SG, Rocheford T, Ferruzzi MG. Steeping of Biofortified Orange Maize Genotypes for Ogi Production Modifies Pasting Properties and Carotenoid Stability. Agronomy. 2019;9(11).	https://www.mdpi.com/2073-4395/9/11/771
Maize	TCC	Total carotenoid content	Genotype 3: CI7×DE3	Raw kernels	Vacuum dried-oven (40ºC for 48 h) + Storage 27 weeks, @55ºC, 0.65% RH, NaCl solution	Dried kernels, treated, stored	1.00		Apparent	39.80	0.40	µg/g DW	Maize661	Ortiz D, Nkhata SG, Rocheford T, Ferruzzi MG. Steeping of Biofortified Orange Maize Genotypes for Ogi Production Modifies Pasting Properties and Carotenoid Stability. Agronomy. 2019;9(11).	https://www.mdpi.com/2073-4395/9/11/771
Maize	TCC	Total carotenoid content	Genotype 4: Hi27×CML328	Raw kernels	Vacuum dried-oven (40ºC for 48 h) + Storage 53 weeks, @4ºC, 64% RH, NaCl solution	Dried kernels, treated, stored	55.00		Apparent	40.10	22.06	µg/g DW	Maize662	Ortiz D, Nkhata SG, Rocheford T, Ferruzzi MG. Steeping of Biofortified Orange Maize Genotypes for Ogi Production Modifies Pasting Properties and Carotenoid Stability. Agronomy. 2019;9(11).	https://www.mdpi.com/2073-4395/9/11/771
Maize	TCC	Total carotenoid content	Genotype 4: Hi27×CML328	Raw kernels	Vacuum dried-oven (40ºC for 48 h) + Storage 53 weeks, @22.5ºC, 59% RH, NaCl solution	Dried kernels, treated, stored	44.00		Apparent	40.10	17.64	µg/g DW	Maize663	Ortiz D, Nkhata SG, Rocheford T, Ferruzzi MG. Steeping of Biofortified Orange Maize Genotypes for Ogi Production Modifies Pasting Properties and Carotenoid Stability. Agronomy. 2019;9(11).	https://www.mdpi.com/2073-4395/9/11/771
Maize	TCC	Total carotenoid content	Genotype 4: Hi27×CML328	Raw kernels	Vacuum dried-oven (40ºC for 48 h) + Storage 27 weeks, @55ºC, 0.65% RH, NaCl solution	Dried kernels, treated, stored	10.00		Apparent	40.10	4.01	µg/g DW	Maize664	Ortiz D, Nkhata SG, Rocheford T, Ferruzzi MG. Steeping of Biofortified Orange Maize Genotypes for Ogi Production Modifies Pasting Properties and Carotenoid Stability. Agronomy. 2019;9(11).	https://www.mdpi.com/2073-4395/9/11/771
Maize	TCC	Total carotenoid content	Genotype 5: [KUI carotenoid syn-FS17-3-1-B-B-B-B-B-B-B-B] × [[(CML297-B × CML 324-B) × (KUI3 × SC55)] S1]	Raw kernels	Vacuum dried-oven (40ºC for 48 h) + Storage 53 weeks, @4ºC, 64% RH, NaCl solution	Dried kernels, treated, stored	43.10		Apparent	44.20	19.05	µg/g DW	Maize665	Ortiz D, Nkhata SG, Rocheford T, Ferruzzi MG. Steeping of Biofortified Orange Maize Genotypes for Ogi Production Modifies Pasting Properties and Carotenoid Stability. Agronomy. 2019;9(11).	https://www.mdpi.com/2073-4395/9/11/771
Maize	TCC	Total carotenoid content	Genotype 5: [KUI carotenoid syn-FS17-3-1-B-B-B-B-B-B-B-B] × [[(CML297-B × CML 324-B) × (KUI3 × SC55)] S1]	Raw kernels	Vacuum dried-oven (40ºC for 48 h) + Storage 53 weeks, @22.5ºC, 59% RH, NaCl solution	Dried kernels, treated, stored	33.80		Apparent	44.20	14.94	µg/g DW	Maize666	Ortiz D, Nkhata SG, Rocheford T, Ferruzzi MG. Steeping of Biofortified Orange Maize Genotypes for Ogi Production Modifies Pasting Properties and Carotenoid Stability. Agronomy. 2019;9(11).	https://www.mdpi.com/2073-4395/9/11/771
Maize	TCC	Total carotenoid content	Genotype 5: [KUI carotenoid syn-FS17-3-1-B-B-B-B-B-B-B-B] × [[(CML297-B × CML 324-B) × (KUI3 × SC55)] S1]	Raw kernels	Vacuum dried-oven (40ºC for 48 h) + Storage 27 weeks, @55ºC, 0.65% RH, NaCl solution	Dried kernels, treated, stored	6.20		Apparent	44.20	2.74	µg/g DW	Maize667	Ortiz D, Nkhata SG, Rocheford T, Ferruzzi MG. Steeping of Biofortified Orange Maize Genotypes for Ogi Production Modifies Pasting Properties and Carotenoid Stability. Agronomy. 2019;9(11).	https://www.mdpi.com/2073-4395/9/11/771
Maize	TCC	Total carotenoid content	Genotype 6: [KUI carotenoid syn-FS17-3-1-B-B-B-B-B-B-B-B] × [(MAS[206/3	Raw kernels	Vacuum dried-oven (40ºC for 48 h) + Storage 53 weeks, @4ºC, 64% RH, NaCl solution	Dried kernels, treated, stored	45.60		Apparent	39.00	17.78	µg/g DW	Maize668	Ortiz D, Nkhata SG, Rocheford T, Ferruzzi MG. Steeping of Biofortified Orange Maize Genotypes for Ogi Production Modifies Pasting Properties and Carotenoid Stability. Agronomy. 2019;9(11).	https://www.mdpi.com/2073-4395/9/11/771
Maize	TCC	Total carotenoid content	Genotype 6: [KUI carotenoid syn-FS17-3-1-B-B-B-B-B-B-B-B] × [(MAS[206/3	Raw kernels	Vacuum dried-oven (40ºC for 48 h) + Storage 53 weeks, @22.5ºC, 59% RH, NaCl solution	Dried kernels, treated, stored	57.50		Apparent	39.00	22.43	µg/g DW	Maize669	Ortiz D, Nkhata SG, Rocheford T, Ferruzzi MG. Steeping of Biofortified Orange Maize Genotypes for Ogi Production Modifies Pasting Properties and Carotenoid Stability. Agronomy. 2019;9(11).	https://www.mdpi.com/2073-4395/9/11/771
Maize	TCC	Total carotenoid content	Genotype 6: [KUI carotenoid syn-FS17-3-1-B-B-B-B-B-B-B-B] × [(MAS[206/3	Raw kernels	Vacuum dried-oven (40ºC for 48 h) + Storage 4 weeks, @55ºC, 0.65% RH, NaCl solution	Dried kernels, treated, stored	47.40		Apparent	39.00	18.49	µg/g DW	Maize670	Ortiz D, Nkhata SG, Rocheford T, Ferruzzi MG. Steeping of Biofortified Orange Maize Genotypes for Ogi Production Modifies Pasting Properties and Carotenoid Stability. Agronomy. 2019;9(11).	https://www.mdpi.com/2073-4395/9/11/771
Maize	ATBC	All-trans-beta-carotene	C17xDE3	Raw kernels (14% moisture)	Conditioned + Milled-roller + Degermination	Flour (refined)	89.89		Apparent	8.90	8.00	µg/g DW	Maize671	Ortiz D, Nkhata SG, Rocheford T, Ferruzzi MG. Steeping of Biofortified Orange Maize Genotypes for Ogi Production Modifies Pasting Properties and Carotenoid Stability. Agronomy. 2019;9(11).	https://www.mdpi.com/2073-4395/9/11/771
Maize	ATBC	All-trans-beta-carotene	Orange ISO	Raw kernels (14% moisture)	Conditioned + Milled-roller + Degermination	Flour (refined)	80.00		Apparent	2.50	2.00	µg/g DW	Maize672	Ortiz D, Nkhata SG, Rocheford T, Ferruzzi MG. Steeping of Biofortified Orange Maize Genotypes for Ogi Production Modifies Pasting Properties and Carotenoid Stability. Agronomy. 2019;9(11).	https://www.mdpi.com/2073-4395/9/11/771
Maize	TCC	Total carotenoid content	C17xDE3	Raw kernels (14% moisture)	Conditioned + Milled-roller + Degermination	Flour (refined)	94.92		Apparent	29.50	28.00	µg/g DW	Maize673	Ortiz D, Nkhata SG, Rocheford T, Ferruzzi MG. Steeping of Biofortified Orange Maize Genotypes for Ogi Production Modifies Pasting Properties and Carotenoid Stability. Agronomy. 2019;9(11).	https://www.mdpi.com/2073-4395/9/11/771
Maize	TCC	Total carotenoid content	Orange ISO	Raw kernels (14% moisture)	Conditioned + Milled-roller + Degermination	Flour (refined)	84.57		Apparent	47.30	40.00	µg/g DW	Maize674	Ortiz D, Nkhata SG, Rocheford T, Ferruzzi MG. Steeping of Biofortified Orange Maize Genotypes for Ogi Production Modifies Pasting Properties and Carotenoid Stability. Agronomy. 2019;9(11).	https://www.mdpi.com/2073-4395/9/11/771
Maize	PVA	Provitamin A	C17xDE3	Raw kernels (14% moisture)	Conditioned + Milled-roller + Degermination	Flour (refined)	89.38		Apparent	11.30	10.10	µg/g DW	Maize675	Ortiz D, Nkhata SG, Rocheford T, Ferruzzi MG. Steeping of Biofortified Orange Maize Genotypes for Ogi Production Modifies Pasting Properties and Carotenoid Stability. Agronomy. 2019;9(11).	https://www.mdpi.com/2073-4395/9/11/771
Maize	PVA	Provitamin A	Orange ISO	Raw kernels (14% moisture)	Conditioned + Milled-roller + Degermination	Flour (refined)	87.76		Apparent	4.90	4.30	µg/g DW	Maize676	Ortiz D, Nkhata SG, Rocheford T, Ferruzzi MG. Steeping of Biofortified Orange Maize Genotypes for Ogi Production Modifies Pasting Properties and Carotenoid Stability. Agronomy. 2019;9(11).	https://www.mdpi.com/2073-4395/9/11/771
Maize	ATBC	All-trans-beta-carotene	C17xDE3	Raw kernels	Storage 15 days @22.5ºC, 11% RH	Flour	81.05		Apparent	9.50	7.70	µg/g DW	Maize677	Ortiz D, Nkhata SG, Rocheford T, Ferruzzi MG. Steeping of Biofortified Orange Maize Genotypes for Ogi Production Modifies Pasting Properties and Carotenoid Stability. Agronomy. 2019;9(11).	https://www.mdpi.com/2073-4395/9/11/771
Maize	ATBC	All-trans-beta-carotene	Orange ISO	Raw kernels	Storage 15 days @22.5ºC, 11% RH	Flour	84.62		Apparent	2.60	2.20	µg/g DW	Maize678	Ortiz D, Nkhata SG, Rocheford T, Ferruzzi MG. Steeping of Biofortified Orange Maize Genotypes for Ogi Production Modifies Pasting Properties and Carotenoid Stability. Agronomy. 2019;9(11).	https://www.mdpi.com/2073-4395/9/11/771
Maize	ATBC	All-trans-beta-carotene	Hi27xCML328	Raw kernels	Storage 15 days @22.5ºC, 11% RH	Flour	106.45		Apparent	3.10	3.30	µg/g DW	Maize679	Ortiz D, Nkhata SG, Rocheford T, Ferruzzi MG. Steeping of Biofortified Orange Maize Genotypes for Ogi Production Modifies Pasting Properties and Carotenoid Stability. Agronomy. 2019;9(11).	https://www.mdpi.com/2073-4395/9/11/771
Maize	ATBC	All-trans-beta-carotene	C17xDE3	Raw kernels	Storage 30 days @22.5ºC, 11% RH	Grits	55.79		Apparent	9.50	5.30	µg/g DW	Maize680	Ortiz D, Nkhata SG, Rocheford T, Ferruzzi MG. Steeping of Biofortified Orange Maize Genotypes for Ogi Production Modifies Pasting Properties and Carotenoid Stability. Agronomy. 2019;9(11).	https://www.mdpi.com/2073-4395/9/11/771
Maize	ATBC	All-trans-beta-carotene	Orange ISO	Raw kernels	Storage 30 days @22.5ºC, 11% RH	Grits	84.62		Apparent	2.60	2.20	µg/g DW	Maize681	Ortiz D, Nkhata SG, Rocheford T, Ferruzzi MG. Steeping of Biofortified Orange Maize Genotypes for Ogi Production Modifies Pasting Properties and Carotenoid Stability. Agronomy. 2019;9(11).	https://www.mdpi.com/2073-4395/9/11/771
Maize	ATBC	All-trans-beta-carotene	Hi27xCML328	Raw kernels	Storage 30 days @22.5ºC, 11% RH	Grits	83.87		Apparent	3.10	2.60	µg/g DW	Maize682	Ortiz D, Nkhata SG, Rocheford T, Ferruzzi MG. Steeping of Biofortified Orange Maize Genotypes for Ogi Production Modifies Pasting Properties and Carotenoid Stability. Agronomy. 2019;9(11).	https://www.mdpi.com/2073-4395/9/11/771
Maize	ATBC	All-trans-beta-carotene	C17xDE3	Raw kernels	Storage 60 days @22.5ºC, 11% RH	Meal	27.37		Apparent	9.50	2.60	µg/g DW	Maize683	Ortiz D, Nkhata SG, Rocheford T, Ferruzzi MG. Steeping of Biofortified Orange Maize Genotypes for Ogi Production Modifies Pasting Properties and Carotenoid Stability. Agronomy. 2019;9(11).	https://www.mdpi.com/2073-4395/9/11/771
Maize	ATBC	All-trans-beta-carotene	Orange ISO	Raw kernels	Storage 60 days @22.5ºC, 11% RH	Meal	73.08		Apparent	2.60	1.90	µg/g DW	Maize684	Ortiz D, Nkhata SG, Rocheford T, Ferruzzi MG. Steeping of Biofortified Orange Maize Genotypes for Ogi Production Modifies Pasting Properties and Carotenoid Stability. Agronomy. 2019;9(11).	https://www.mdpi.com/2073-4395/9/11/771
Maize	ATBC	All-trans-beta-carotene	Hi27xCML328	Raw kernels	Storage 60 days @22.5ºC, 11% RH	Meal	67.74		Apparent	3.10	2.10	µg/g DW	Maize685	Ortiz D, Nkhata SG, Rocheford T, Ferruzzi MG. Steeping of Biofortified Orange Maize Genotypes for Ogi Production Modifies Pasting Properties and Carotenoid Stability. Agronomy. 2019;9(11).	https://www.mdpi.com/2073-4395/9/11/771
Maize	TCC	Total carotenoid content	C17xDE3	Raw kernels	Storage 15 days @22.5ºC, 11% RH	Flour	95.03		Apparent	32.20	30.60	µg/g DW	Maize686	Ortiz D, Nkhata SG, Rocheford T, Ferruzzi MG. Steeping of Biofortified Orange Maize Genotypes for Ogi Production Modifies Pasting Properties and Carotenoid Stability. Agronomy. 2019;9(11).	https://www.mdpi.com/2073-4395/9/11/771
Maize	TCC	Total carotenoid content	Orange ISO	Raw kernels	Storage 15 days @22.5ºC, 11% RH	Flour	86.74		Apparent	46.00	39.90	µg/g DW	Maize687	Ortiz D, Nkhata SG, Rocheford T, Ferruzzi MG. Steeping of Biofortified Orange Maize Genotypes for Ogi Production Modifies Pasting Properties and Carotenoid Stability. Agronomy. 2019;9(11).	https://www.mdpi.com/2073-4395/9/11/771
Maize	TCC	Total carotenoid content	Hi27xCML328	Raw kernels	Storage 15 days @22.5ºC, 11% RH	Flour	105.96		Apparent	36.90	39.10	µg/g DW	Maize688	Ortiz D, Nkhata SG, Rocheford T, Ferruzzi MG. Steeping of Biofortified Orange Maize Genotypes for Ogi Production Modifies Pasting Properties and Carotenoid Stability. Agronomy. 2019;9(11).	https://www.mdpi.com/2073-4395/9/11/771
Maize	TCC	Total carotenoid content	C17xDE3	Raw kernels	Storage 30 days @22.5ºC, 11% RH	Grits	77.64		Apparent	32.20	25.00	µg/g DW	Maize689	Ortiz D, Nkhata SG, Rocheford T, Ferruzzi MG. Steeping of Biofortified Orange Maize Genotypes for Ogi Production Modifies Pasting Properties and Carotenoid Stability. Agronomy. 2019;9(11).	https://www.mdpi.com/2073-4395/9/11/771
Maize	TCC	Total carotenoid content	Orange ISO	Raw kernels	Storage 30 days @22.5ºC, 11% RH	Grits	84.57		Apparent	46.00	38.90	µg/g DW	Maize690	Ortiz D, Nkhata SG, Rocheford T, Ferruzzi MG. Steeping of Biofortified Orange Maize Genotypes for Ogi Production Modifies Pasting Properties and Carotenoid Stability. Agronomy. 2019;9(11).	https://www.mdpi.com/2073-4395/9/11/771
Maize	TCC	Total carotenoid content	Hi27xCML328	Raw kernels	Storage 30 days @22.5ºC, 11% RH	Grits	97.83		Apparent	36.90	36.10	µg/g DW	Maize691	Ortiz D, Nkhata SG, Rocheford T, Ferruzzi MG. Steeping of Biofortified Orange Maize Genotypes for Ogi Production Modifies Pasting Properties and Carotenoid Stability. Agronomy. 2019;9(11).	https://www.mdpi.com/2073-4395/9/11/771
Maize	TCC	Total carotenoid content	C17xDE3	Raw kernels	Storage 60 days @22.5ºC, 11% RH	Meal	63.98		Apparent	32.20	20.60	µg/g DW	Maize692	Ortiz D, Nkhata SG, Rocheford T, Ferruzzi MG. Steeping of Biofortified Orange Maize Genotypes for Ogi Production Modifies Pasting Properties and Carotenoid Stability. Agronomy. 2019;9(11).	https://www.mdpi.com/2073-4395/9/11/771
Maize	TCC	Total carotenoid content	Orange ISO	Raw kernels	Storage 60 days @22.5ºC, 11% RH	Meal	76.09		Apparent	46.00	35.00	µg/g DW	Maize693	Ortiz D, Nkhata SG, Rocheford T, Ferruzzi MG. Steeping of Biofortified Orange Maize Genotypes for Ogi Production Modifies Pasting Properties and Carotenoid Stability. Agronomy. 2019;9(11).	https://www.mdpi.com/2073-4395/9/11/771
Maize	TCC	Total carotenoid content	Hi27xCML328	Raw kernels	Storage 60 days @22.5ºC, 11% RH	Meal	88.08		Apparent	36.90	32.50	µg/g DW	Maize694	Ortiz D, Nkhata SG, Rocheford T, Ferruzzi MG. Steeping of Biofortified Orange Maize Genotypes for Ogi Production Modifies Pasting Properties and Carotenoid Stability. Agronomy. 2019;9(11).	https://www.mdpi.com/2073-4395/9/11/771
Maize	PVA	Provitamin A	C17xDE3	Raw kernels	Storage 15 days @22.5ºC, 11% RH	Flour	83.76		Apparent	11.70	9.80	µg/g DW	Maize695	Ortiz D, Nkhata SG, Rocheford T, Ferruzzi MG. Steeping of Biofortified Orange Maize Genotypes for Ogi Production Modifies Pasting Properties and Carotenoid Stability. Agronomy. 2019;9(11).	https://www.mdpi.com/2073-4395/9/11/771
Maize	PVA	Provitamin A	Orange ISO	Raw kernels	Storage 15 days @22.5ºC, 11% RH	Flour	84.31		Apparent	5.10	4.30	µg/g DW	Maize696	Ortiz D, Nkhata SG, Rocheford T, Ferruzzi MG. Steeping of Biofortified Orange Maize Genotypes for Ogi Production Modifies Pasting Properties and Carotenoid Stability. Agronomy. 2019;9(11).	https://www.mdpi.com/2073-4395/9/11/771
Maize	PVA	Provitamin A	Hi27xCML328	Raw kernels	Storage 15 days @22.5ºC, 11% RH	Flour	105.88		Apparent	6.80	7.20	µg/g DW	Maize697	Ortiz D, Nkhata SG, Rocheford T, Ferruzzi MG. Steeping of Biofortified Orange Maize Genotypes for Ogi Production Modifies Pasting Properties and Carotenoid Stability. Agronomy. 2019;9(11).	https://www.mdpi.com/2073-4395/9/11/771
Maize	PVA	Provitamin A	C17xDE3	Raw kernels	Storage 30 days @22.5ºC, 11% RH	Grits	60.68		Apparent	11.70	7.10	µg/g DW	Maize698	Ortiz D, Nkhata SG, Rocheford T, Ferruzzi MG. Steeping of Biofortified Orange Maize Genotypes for Ogi Production Modifies Pasting Properties and Carotenoid Stability. Agronomy. 2019;9(11).	https://www.mdpi.com/2073-4395/9/11/771
Maize	PVA	Provitamin A	Orange ISO	Raw kernels	Storage 30 days @22.5ºC, 11% RH	Grits	88.24		Apparent	5.10	4.50	µg/g DW	Maize699	Ortiz D, Nkhata SG, Rocheford T, Ferruzzi MG. Steeping of Biofortified Orange Maize Genotypes for Ogi Production Modifies Pasting Properties and Carotenoid Stability. Agronomy. 2019;9(11).	https://www.mdpi.com/2073-4395/9/11/771
Maize	PVA	Provitamin A	Hi27xCML328	Raw kernels	Storage 30 days @22.5ºC, 11% RH	Grits	89.71		Apparent	6.80	6.10	µg/g DW	Maize700	Ortiz D, Nkhata SG, Rocheford T, Ferruzzi MG. Steeping of Biofortified Orange Maize Genotypes for Ogi Production Modifies Pasting Properties and Carotenoid Stability. Agronomy. 2019;9(11).	https://www.mdpi.com/2073-4395/9/11/771
Maize	PVA	Provitamin A	C17xDE3	Raw kernels	Storage 60 days @22.5ºC, 11% RH	Meal	43.59		Apparent	11.70	5.10	µg/g DW	Maize701	Ortiz D, Nkhata SG, Rocheford T, Ferruzzi MG. Steeping of Biofortified Orange Maize Genotypes for Ogi Production Modifies Pasting Properties and Carotenoid Stability. Agronomy. 2019;9(11).	https://www.mdpi.com/2073-4395/9/11/771
Maize	PVA	Provitamin A	Orange ISO	Raw kernels	Storage 60 days @22.5ºC, 11% RH	Meal	72.55		Apparent	5.10	3.70	µg/g DW	Maize702	Ortiz D, Nkhata SG, Rocheford T, Ferruzzi MG. Steeping of Biofortified Orange Maize Genotypes for Ogi Production Modifies Pasting Properties and Carotenoid Stability. Agronomy. 2019;9(11).	https://www.mdpi.com/2073-4395/9/11/771
Maize	PVA	Provitamin A	Hi27xCML328	Raw kernels	Storage 60 days @22.5ºC, 11% RH	Meal	79.41		Apparent	6.80	5.40	µg/g DW	Maize703	Ortiz D, Nkhata SG, Rocheford T, Ferruzzi MG. Steeping of Biofortified Orange Maize Genotypes for Ogi Production Modifies Pasting Properties and Carotenoid Stability. Agronomy. 2019;9(11).	https://www.mdpi.com/2073-4395/9/11/771
Maize	ATBC	All-trans-beta-carotene	Orange ISO	Flour (refined)	Extrusion cooking (150 rpm), Moisture 25%	Flour (refined)	64.40	2.60	Apparent			Not indicated	Maize704	Ortiz D, Nkhata SG, Rocheford T, Ferruzzi MG. Steeping of Biofortified Orange Maize Genotypes for Ogi Production Modifies Pasting Properties and Carotenoid Stability. Agronomy. 2019;9(11).	https://www.mdpi.com/2073-4395/9/11/771
Maize	ATBC	All-trans-beta-carotene	Orange ISO	Flour (refined)	Extrusion cooking (225 rpm), Moisture 25%	Flour (refined)	65.30	3.20	Apparent			Not indicated	Maize705	Ortiz D, Nkhata SG, Rocheford T, Ferruzzi MG. Steeping of Biofortified Orange Maize Genotypes for Ogi Production Modifies Pasting Properties and Carotenoid Stability. Agronomy. 2019;9(11).	https://www.mdpi.com/2073-4395/9/11/771
Maize	ATBC	All-trans-beta-carotene	Orange ISO	Flour (refined)	Extrusion cooking (300 rpm), Moisture 25%	Flour (refined)	73.70	2.90	Apparent			Not indicated	Maize706	Ortiz D, Nkhata SG, Rocheford T, Ferruzzi MG. Steeping of Biofortified Orange Maize Genotypes for Ogi Production Modifies Pasting Properties and Carotenoid Stability. Agronomy. 2019;9(11).	https://www.mdpi.com/2073-4395/9/11/771
Maize	ATBC	All-trans-beta-carotene	Orange ISO	Flour (refined)	Extrusion cooking (150 rpm), Moisture 30%	Flour (refined)	78.00	6.10	Apparent			Not indicated	Maize707	Ortiz D, Nkhata SG, Rocheford T, Ferruzzi MG. Steeping of Biofortified Orange Maize Genotypes for Ogi Production Modifies Pasting Properties and Carotenoid Stability. Agronomy. 2019;9(11).	https://www.mdpi.com/2073-4395/9/11/771
Maize	ATBC	All-trans-beta-carotene	Orange ISO	Flour (refined)	Extrusion cooking (225 rpm), Moisture 30%	Flour (refined)	72.30	5.20	Apparent			Not indicated	Maize708	Ortiz D, Nkhata SG, Rocheford T, Ferruzzi MG. Steeping of Biofortified Orange Maize Genotypes for Ogi Production Modifies Pasting Properties and Carotenoid Stability. Agronomy. 2019;9(11).	https://www.mdpi.com/2073-4395/9/11/771
Maize	ATBC	All-trans-beta-carotene	Orange ISO	Flour (refined)	Extrusion cooking (300 rpm), Moisture 30%	Flour (refined)	77.70	4.40	Apparent			Not indicated	Maize709	Ortiz D, Nkhata SG, Rocheford T, Ferruzzi MG. Steeping of Biofortified Orange Maize Genotypes for Ogi Production Modifies Pasting Properties and Carotenoid Stability. Agronomy. 2019;9(11).	https://www.mdpi.com/2073-4395/9/11/771
Maize	ATBC	All-trans-beta-carotene	Orange ISO	Flour (refined)	Extrusion cooking (150 rpm), Moisture 35%	Flour (refined)	84.50	1.60	Apparent			Not indicated	Maize710	Ortiz D, Nkhata SG, Rocheford T, Ferruzzi MG. Steeping of Biofortified Orange Maize Genotypes for Ogi Production Modifies Pasting Properties and Carotenoid Stability. Agronomy. 2019;9(11).	https://www.mdpi.com/2073-4395/9/11/771
Maize	ATBC	All-trans-beta-carotene	Orange ISO	Flour (refined)	Extrusion cooking (225 rpm), Moisture 35%	Flour (refined)	67.30	1.30	Apparent			Not indicated	Maize711	Ortiz D, Nkhata SG, Rocheford T, Ferruzzi MG. Steeping of Biofortified Orange Maize Genotypes for Ogi Production Modifies Pasting Properties and Carotenoid Stability. Agronomy. 2019;9(11).	https://www.mdpi.com/2073-4395/9/11/771
Maize	ATBC	All-trans-beta-carotene	Orange ISO	Flour (refined)	Extrusion cooking (300 rpm), Moisture 35%	Flour (refined)	74.10	6.20	Apparent			Not indicated	Maize712	Ortiz D, Nkhata SG, Rocheford T, Ferruzzi MG. Steeping of Biofortified Orange Maize Genotypes for Ogi Production Modifies Pasting Properties and Carotenoid Stability. Agronomy. 2019;9(11).	https://www.mdpi.com/2073-4395/9/11/771
Maize	TCC	Total carotenoid content	Orange ISO	Flour (refined)	Extrusion cooking (150 rpm), Moisture 25%	Flour (refined)	71.70	2.80	Apparent			Not indicated	Maize713	Ortiz D, Nkhata SG, Rocheford T, Ferruzzi MG. Steeping of Biofortified Orange Maize Genotypes for Ogi Production Modifies Pasting Properties and Carotenoid Stability. Agronomy. 2019;9(11).	https://www.mdpi.com/2073-4395/9/11/771
Maize	TCC	Total carotenoid content	Orange ISO	Flour (refined)	Extrusion cooking (225 rpm), Moisture 25%	Flour (refined)	71.30	5.30	Apparent			Not indicated	Maize714	Ortiz D, Nkhata SG, Rocheford T, Ferruzzi MG. Steeping of Biofortified Orange Maize Genotypes for Ogi Production Modifies Pasting Properties and Carotenoid Stability. Agronomy. 2019;9(11).	https://www.mdpi.com/2073-4395/9/11/771
Maize	TCC	Total carotenoid content	Orange ISO	Flour (refined)	Extrusion cooking (300 rpm), Moisture 25%	Flour (refined)	76.30	5.10	Apparent			Not indicated	Maize715	Ortiz D, Nkhata SG, Rocheford T, Ferruzzi MG. Steeping of Biofortified Orange Maize Genotypes for Ogi Production Modifies Pasting Properties and Carotenoid Stability. Agronomy. 2019;9(11).	https://www.mdpi.com/2073-4395/9/11/771
Maize	TCC	Total carotenoid content	Orange ISO	Flour (refined)	Extrusion cooking (150 rpm), Moisture 30%	Flour (refined)	81.00	9.70	Apparent			Not indicated	Maize716	Ortiz D, Nkhata SG, Rocheford T, Ferruzzi MG. Steeping of Biofortified Orange Maize Genotypes for Ogi Production Modifies Pasting Properties and Carotenoid Stability. Agronomy. 2019;9(11).	https://www.mdpi.com/2073-4395/9/11/771
Maize	TCC	Total carotenoid content	Orange ISO	Flour (refined)	Extrusion cooking (225 rpm), Moisture 30%	Flour (refined)	75.90	7.80	Apparent			Not indicated	Maize717	Ortiz D, Nkhata SG, Rocheford T, Ferruzzi MG. Steeping of Biofortified Orange Maize Genotypes for Ogi Production Modifies Pasting Properties and Carotenoid Stability. Agronomy. 2019;9(11).	https://www.mdpi.com/2073-4395/9/11/771
Maize	TCC	Total carotenoid content	Orange ISO	Flour (refined)	Extrusion cooking (300 rpm), Moisture 30%	Flour (refined)	86.90	6.60	Apparent			Not indicated	Maize718	Ortiz D, Nkhata SG, Rocheford T, Ferruzzi MG. Steeping of Biofortified Orange Maize Genotypes for Ogi Production Modifies Pasting Properties and Carotenoid Stability. Agronomy. 2019;9(11).	https://www.mdpi.com/2073-4395/9/11/771
Maize	TCC	Total carotenoid content	Orange ISO	Flour (refined)	Extrusion cooking (150 rpm), Moisture 35%	Flour (refined)	94.30	2.30	Apparent			Not indicated	Maize719	Ortiz D, Nkhata SG, Rocheford T, Ferruzzi MG. Steeping of Biofortified Orange Maize Genotypes for Ogi Production Modifies Pasting Properties and Carotenoid Stability. Agronomy. 2019;9(11).	https://www.mdpi.com/2073-4395/9/11/771
Maize	TCC	Total carotenoid content	Orange ISO	Flour (refined)	Extrusion cooking (225 rpm), Moisture 35%	Flour (refined)	65.10	2.40	Apparent			Not indicated	Maize720	Ortiz D, Nkhata SG, Rocheford T, Ferruzzi MG. Steeping of Biofortified Orange Maize Genotypes for Ogi Production Modifies Pasting Properties and Carotenoid Stability. Agronomy. 2019;9(11).	https://www.mdpi.com/2073-4395/9/11/771
Maize	TCC	Total carotenoid content	Orange ISO	Flour (refined)	Extrusion cooking (300 rpm), Moisture 35%	Flour (refined)	74.10	4.40	Apparent			Not indicated	Maize721	Ortiz D, Nkhata SG, Rocheford T, Ferruzzi MG. Steeping of Biofortified Orange Maize Genotypes for Ogi Production Modifies Pasting Properties and Carotenoid Stability. Agronomy. 2019;9(11).	https://www.mdpi.com/2073-4395/9/11/771
Maize	BC	Beta-carotene	10 MAK 7-5	Raw kernels	Cleaned + Degerminated + Milled-roller	Mealie meal (raw)	105.60		Apparent	3.60	3.80	µg/g DW	Maize722	Pillay K, Siwela M, Derera J, Veldman FJ. Provitamin A carotenoids in biofortified maize and their retention during processing and preparation of South African maize foods. Journal of Food Science and Technology (Mysore). 2014;51(4):634-44.	https://link.springer.com/article/10.1007/s13197-011-0559-x
Maize	BC	Beta-carotene	10 MAK 7-7	Raw kernels	Cleaned + Degerminated + Milled-roller	Mealie meal (raw)	134.30		Apparent	3.50	4.70	µg/g DW	Maize723	Pillay K, Siwela M, Derera J, Veldman FJ. Provitamin A carotenoids in biofortified maize and their retention during processing and preparation of South African maize foods. Journal of Food Science and Technology (Mysore). 2014;51(4):634-44.	https://link.springer.com/article/10.1007/s13197-011-0559-x
Maize	BC	Beta-carotene	10 MAK 7-8	Raw kernels	Cleaned + Degerminated + Milled-roller	Mealie meal (raw)	120.60		Apparent	3.40	4.10	µg/g DW	Maize724	Pillay K, Siwela M, Derera J, Veldman FJ. Provitamin A carotenoids in biofortified maize and their retention during processing and preparation of South African maize foods. Journal of Food Science and Technology (Mysore). 2014;51(4):634-44.	https://link.springer.com/article/10.1007/s13197-011-0559-x
Maize	BC	Beta-carotene	10 MAK 7-5	Raw kernels	Cleaned + Degerminated	Samp (Raw)	116.70		Apparent	3.60	4.20	µg/g DW	Maize725	Pillay K, Siwela M, Derera J, Veldman FJ. Provitamin A carotenoids in biofortified maize and their retention during processing and preparation of South African maize foods. Journal of Food Science and Technology (Mysore). 2014;51(4):634-44.	https://link.springer.com/article/10.1007/s13197-011-0559-x
Maize	BC	Beta-carotene	10 MAK 7-7	Raw kernels	Cleaned + Degerminated	Samp (Raw)	114.30		Apparent	3.50	4.00	µg/g DW	Maize726	Pillay K, Siwela M, Derera J, Veldman FJ. Provitamin A carotenoids in biofortified maize and their retention during processing and preparation of South African maize foods. Journal of Food Science and Technology (Mysore). 2014;51(4):634-44.	https://link.springer.com/article/10.1007/s13197-011-0559-x
Maize	BC	Beta-carotene	10 MAK 7-8	Raw kernels	Cleaned + Degerminated	Samp (Raw)	117.60		Apparent	3.40	4.00	µg/g DW	Maize727	Pillay K, Siwela M, Derera J, Veldman FJ. Provitamin A carotenoids in biofortified maize and their retention during processing and preparation of South African maize foods. Journal of Food Science and Technology (Mysore). 2014;51(4):634-44.	https://link.springer.com/article/10.1007/s13197-011-0559-x
Maize	BC	Beta-carotene	10 MAK 7-5	Raw kernels	Cleaned + Degerminated + Milled-roller + simmered	Phutu	113.90		Apparent	3.60	1.70	µg/g DW	Maize728	Pillay K, Siwela M, Derera J, Veldman FJ. Provitamin A carotenoids in biofortified maize and their retention during processing and preparation of South African maize foods. Journal of Food Science and Technology (Mysore). 2014;51(4):634-44.	https://link.springer.com/article/10.1007/s13197-011-0559-x
Maize	BC	Beta-carotene	10 MAK 7-7	Raw kernels	Cleaned + Degerminated + Milled-roller + simmered	Phutu	108.60		Apparent	3.50	1.40	µg/g DW	Maize729	Pillay K, Siwela M, Derera J, Veldman FJ. Provitamin A carotenoids in biofortified maize and their retention during processing and preparation of South African maize foods. Journal of Food Science and Technology (Mysore). 2014;51(4):634-44.	https://link.springer.com/article/10.1007/s13197-011-0559-x
Maize	BC	Beta-carotene	10 MAK 7-8	Raw kernels	Cleaned + Degerminated + Milled-roller + simmered	Phutu	117.60		Apparent	3.40	1.40	µg/g DW	Maize730	Pillay K, Siwela M, Derera J, Veldman FJ. Provitamin A carotenoids in biofortified maize and their retention during processing and preparation of South African maize foods. Journal of Food Science and Technology (Mysore). 2014;51(4):634-44.	https://link.springer.com/article/10.1007/s13197-011-0559-x
Maize	BC	Beta-carotene	10 MAK 7-5	Raw kernels	Cleaned + Degerminated + Milled-roller + simmered + meal paste	Porridge	77.80		Apparent	3.60	0.80	µg/g DW	Maize731	Pillay K, Siwela M, Derera J, Veldman FJ. Provitamin A carotenoids in biofortified maize and their retention during processing and preparation of South African maize foods. Journal of Food Science and Technology (Mysore). 2014;51(4):634-44.	https://link.springer.com/article/10.1007/s13197-011-0559-x
Maize	BC	Beta-carotene	10 MAK 7-7	Raw kernels	Cleaned + Degerminated + Milled-roller + simmered + meal paste	Porridge	97.10		Apparent	3.50	1.10	µg/g DW	Maize732	Pillay K, Siwela M, Derera J, Veldman FJ. Provitamin A carotenoids in biofortified maize and their retention during processing and preparation of South African maize foods. Journal of Food Science and Technology (Mysore). 2014;51(4):634-44.	https://link.springer.com/article/10.1007/s13197-011-0559-x
Maize	BC	Beta-carotene	10 MAK 7-8	Raw kernels	Cleaned + Degerminated + Milled-roller + simmered + meal paste	Porridge	94.10		Apparent	3.40	1.10	µg/g DW	Maize733	Pillay K, Siwela M, Derera J, Veldman FJ. Provitamin A carotenoids in biofortified maize and their retention during processing and preparation of South African maize foods. Journal of Food Science and Technology (Mysore). 2014;51(4):634-44.	https://link.springer.com/article/10.1007/s13197-011-0559-x
Maize	BC	Beta-carotene	10 MAK 7-5	Raw kernels	Cleaned + Degerminated + steeped + boiled	Samp (cooked)	108.30		Apparent	3.60	1.20	µg/g DW	Maize734	Pillay K, Siwela M, Derera J, Veldman FJ. Provitamin A carotenoids in biofortified maize and their retention during processing and preparation of South African maize foods. Journal of Food Science and Technology (Mysore). 2014;51(4):634-44.	https://link.springer.com/article/10.1007/s13197-011-0559-x
Maize	BC	Beta-carotene	10 MAK 7-7	Raw kernels	Cleaned + Degerminated + steeped + boiled	Samp (cooked)	111.40		Apparent	3.50	1.50	µg/g DW	Maize735	Pillay K, Siwela M, Derera J, Veldman FJ. Provitamin A carotenoids in biofortified maize and their retention during processing and preparation of South African maize foods. Journal of Food Science and Technology (Mysore). 2014;51(4):634-44.	https://link.springer.com/article/10.1007/s13197-011-0559-x
Maize	BC	Beta-carotene	10 MAK 7-8	Raw kernels	Cleaned + Degerminated + steeped + boiled	Samp (cooked)	129.40		Apparent	3.40	1.60	µg/g DW	Maize736	Pillay K, Siwela M, Derera J, Veldman FJ. Provitamin A carotenoids in biofortified maize and their retention during processing and preparation of South African maize foods. Journal of Food Science and Technology (Mysore). 2014;51(4):634-44.	https://link.springer.com/article/10.1007/s13197-011-0559-x
Maize	PVA	Provitamin A	10 MAK 7-5	Raw kernels	Cleaned + Degerminated + Milled-roller	Mealie meal (raw)	112.33		Apparent	7.30	8.20	µg/g DW	Maize737	Pillay K, Siwela M, Derera J, Veldman FJ. Provitamin A carotenoids in biofortified maize and their retention during processing and preparation of South African maize foods. Journal of Food Science and Technology (Mysore). 2014;51(4):634-44.	https://link.springer.com/article/10.1007/s13197-011-0559-x
Maize	PVA	Provitamin A	10 MAK 7-7	Raw kernels	Cleaned + Degerminated + Milled-roller	Mealie meal (raw)	137.66		Apparent	7.70	10.60	µg/g DW	Maize738	Pillay K, Siwela M, Derera J, Veldman FJ. Provitamin A carotenoids in biofortified maize and their retention during processing and preparation of South African maize foods. Journal of Food Science and Technology (Mysore). 2014;51(4):634-44.	https://link.springer.com/article/10.1007/s13197-011-0559-x
Maize	PVA	Provitamin A	10 MAK 7-8	Raw kernels	Cleaned + Degerminated + Milled-roller	Mealie meal (raw)	125.30		Apparent	8.30	10.40	µg/g DW	Maize739	Pillay K, Siwela M, Derera J, Veldman FJ. Provitamin A carotenoids in biofortified maize and their retention during processing and preparation of South African maize foods. Journal of Food Science and Technology (Mysore). 2014;51(4):634-44.	https://link.springer.com/article/10.1007/s13197-011-0559-x
Maize	PVA	Provitamin A	10 MAK 7-5	Raw kernels	Cleaned + Degerminated	Samp (Raw)	115.07		Apparent	7.30	8.40	µg/g DW	Maize740	Pillay K, Siwela M, Derera J, Veldman FJ. Provitamin A carotenoids in biofortified maize and their retention during processing and preparation of South African maize foods. Journal of Food Science and Technology (Mysore). 2014;51(4):634-44.	https://link.springer.com/article/10.1007/s13197-011-0559-x
Maize	PVA	Provitamin A	10 MAK 7-7	Raw kernels	Cleaned + Degerminated	Samp (Raw)	105.19		Apparent	7.70	8.10	µg/g DW	Maize741	Pillay K, Siwela M, Derera J, Veldman FJ. Provitamin A carotenoids in biofortified maize and their retention during processing and preparation of South African maize foods. Journal of Food Science and Technology (Mysore). 2014;51(4):634-44.	https://link.springer.com/article/10.1007/s13197-011-0559-x
Maize	PVA	Provitamin A	10 MAK 7-8	Raw kernels	Cleaned + Degerminated	Samp (Raw)	107.23		Apparent	8.30	8.90	µg/g DW	Maize742	Pillay K, Siwela M, Derera J, Veldman FJ. Provitamin A carotenoids in biofortified maize and their retention during processing and preparation of South African maize foods. Journal of Food Science and Technology (Mysore). 2014;51(4):634-44.	https://link.springer.com/article/10.1007/s13197-011-0559-x
Maize	TCC	Total carotenoid content	10 MAK 7-5	Raw kernels	Cleaned + Degerminated + Milled-roller	Mealie meal (raw)	114.78		Apparent	23.00	26.40	µg/g DW	Maize743	Pillay K, Siwela M, Derera J, Veldman FJ. Provitamin A carotenoids in biofortified maize and their retention during processing and preparation of South African maize foods. Journal of Food Science and Technology (Mysore). 2014;51(4):634-44.	https://link.springer.com/article/10.1007/s13197-011-0559-x
Maize	TCC	Total carotenoid content	10 MAK 7-7	Raw kernels	Cleaned + Degerminated + Milled-roller	Mealie meal (raw)	136.74		Apparent	26.40	36.10	µg/g DW	Maize744	Pillay K, Siwela M, Derera J, Veldman FJ. Provitamin A carotenoids in biofortified maize and their retention during processing and preparation of South African maize foods. Journal of Food Science and Technology (Mysore). 2014;51(4):634-44.	https://link.springer.com/article/10.1007/s13197-011-0559-x
Maize	TCC	Total carotenoid content	10 MAK 7-8	Raw kernels	Cleaned + Degerminated + Milled-roller	Mealie meal (raw)	121.97		Apparent	22.30	27.20	µg/g DW	Maize745	Pillay K, Siwela M, Derera J, Veldman FJ. Provitamin A carotenoids in biofortified maize and their retention during processing and preparation of South African maize foods. Journal of Food Science and Technology (Mysore). 2014;51(4):634-44.	https://link.springer.com/article/10.1007/s13197-011-0559-x
Maize	TCC	Total carotenoid content	10 MAK 7-5	Raw kernels	Cleaned + Degerminated	Samp (Raw)	113.91		Apparent	23.00	26.20	µg/g DW	Maize746	Pillay K, Siwela M, Derera J, Veldman FJ. Provitamin A carotenoids in biofortified maize and their retention during processing and preparation of South African maize foods. Journal of Food Science and Technology (Mysore). 2014;51(4):634-44.	https://link.springer.com/article/10.1007/s13197-011-0559-x
Maize	TCC	Total carotenoid content	10 MAK 7-7	Raw kernels	Cleaned + Degerminated	Samp (Raw)	95.08		Apparent	26.40	25.10	µg/g DW	Maize747	Pillay K, Siwela M, Derera J, Veldman FJ. Provitamin A carotenoids in biofortified maize and their retention during processing and preparation of South African maize foods. Journal of Food Science and Technology (Mysore). 2014;51(4):634-44.	https://link.springer.com/article/10.1007/s13197-011-0559-x
Maize	TCC	Total carotenoid content	10 MAK 7-8	Raw kernels	Cleaned + Degerminated	Samp (Raw)	100.00		Apparent	22.30	22.30	µg/g DW	Maize748	Pillay K, Siwela M, Derera J, Veldman FJ. Provitamin A carotenoids in biofortified maize and their retention during processing and preparation of South African maize foods. Journal of Food Science and Technology (Mysore). 2014;51(4):634-44.	https://link.springer.com/article/10.1007/s13197-011-0559-x
Maize	BCE	Beta-carotene equivalents	BEH1	Raw kernels	Traditional nixtamalization	Tortilla dough	83.70		Apparent	7.92	6.63	µg/g DW	Maize749	Rosales, A.; Agama-Acevedo, E.; Arturo Bello-Pérez, L.; Gutiérrez-Dorado, R.; Palacios-Rojas, N. Effect of Traditional and Extrusion Nixtamalization on Carotenoid Retention in Tortillas Made from Provitamin A Biofortified Maize (Zea mays L.). J Agric Food Chem Nov 9 2016;64(44):8289-8295	https://pubs.acs.org/doi/10.1021/acs.jafc.6b02951
Maize	BCE	Beta-carotene equivalents	BEH1	Raw kernels	Traditional nixtamalization	Tortilla	81.30		Apparent	7.92	6.44	µg/g DW	Maize750	Rosales, A.; Agama-Acevedo, E.; Arturo Bello-Pérez, L.; Gutiérrez-Dorado, R.; Palacios-Rojas, N. Effect of Traditional and Extrusion Nixtamalization on Carotenoid Retention in Tortillas Made from Provitamin A Biofortified Maize (Zea mays L.). J Agric Food Chem Nov 9 2016;64(44):8289-8295	https://pubs.acs.org/doi/10.1021/acs.jafc.6b02951
Maize	BCE	Beta-carotene equivalents	BEH2	Raw kernels	Traditional nixtamalization	Tortilla dough	112.90		Apparent	6	6.77	µg/g DW	Maize751	Rosales, A.; Agama-Acevedo, E.; Arturo Bello-Pérez, L.; Gutiérrez-Dorado, R.; Palacios-Rojas, N. Effect of Traditional and Extrusion Nixtamalization on Carotenoid Retention in Tortillas Made from Provitamin A Biofortified Maize (Zea mays L.). J Agric Food Chem Nov 9 2016;64(44):8289-8295	https://pubs.acs.org/doi/10.1021/acs.jafc.6b02951
Maize	BCE	Beta-carotene equivalents	BEH2	Raw kernels	Traditional nixtamalization	Tortilla	100.00		Apparent	6	6.00	µg/g DW	Maize752	Rosales, A.; Agama-Acevedo, E.; Arturo Bello-Pérez, L.; Gutiérrez-Dorado, R.; Palacios-Rojas, N. Effect of Traditional and Extrusion Nixtamalization on Carotenoid Retention in Tortillas Made from Provitamin A Biofortified Maize (Zea mays L.). J Agric Food Chem Nov 9 2016;64(44):8289-8295	https://pubs.acs.org/doi/10.1021/acs.jafc.6b02951
Maize	BCE	Beta-carotene equivalents	BEH2	Raw kernels	Traditional nixtamalization	Flour	90.00		Apparent	6	5.40	µg/g DW	Maize753	Rosales, A.; Agama-Acevedo, E.; Arturo Bello-Pérez, L.; Gutiérrez-Dorado, R.; Palacios-Rojas, N. Effect of Traditional and Extrusion Nixtamalization on Carotenoid Retention in Tortillas Made from Provitamin A Biofortified Maize (Zea mays L.). J Agric Food Chem Nov 9 2016;64(44):8289-8295	https://pubs.acs.org/doi/10.1021/acs.jafc.6b02951
Maize	BCE	Beta-carotene equivalents	BEH2	Raw kernels	Extrusion nixtamalization	Tortilla	96.60		Apparent	6	5.80	µg/g DW	Maize754	Rosales, A.; Agama-Acevedo, E.; Arturo Bello-Pérez, L.; Gutiérrez-Dorado, R.; Palacios-Rojas, N. Effect of Traditional and Extrusion Nixtamalization on Carotenoid Retention in Tortillas Made from Provitamin A Biofortified Maize (Zea mays L.). J Agric Food Chem Nov 9 2016;64(44):8289-8295	https://pubs.acs.org/doi/10.1021/acs.jafc.6b02951
Maize	BCE	Beta-carotene equivalents	BEH3	Raw kernels	Traditional nixtamalization	Tortilla dough	97.40		Apparent	10.3	10.03	µg/g DW	Maize755	Rosales, A.; Agama-Acevedo, E.; Arturo Bello-Pérez, L.; Gutiérrez-Dorado, R.; Palacios-Rojas, N. Effect of Traditional and Extrusion Nixtamalization on Carotenoid Retention in Tortillas Made from Provitamin A Biofortified Maize (Zea mays L.). J Agric Food Chem Nov 9 2016;64(44):8289-8295	https://pubs.acs.org/doi/10.1021/acs.jafc.6b02951
Maize	BCE	Beta-carotene equivalents	BEH3	Raw kernels	Traditional nixtamalization	Tortilla	91.70		Apparent	10.3	9.45	µg/g DW	Maize756	Rosales, A.; Agama-Acevedo, E.; Arturo Bello-Pérez, L.; Gutiérrez-Dorado, R.; Palacios-Rojas, N. Effect of Traditional and Extrusion Nixtamalization on Carotenoid Retention in Tortillas Made from Provitamin A Biofortified Maize (Zea mays L.). J Agric Food Chem Nov 9 2016;64(44):8289-8295	https://pubs.acs.org/doi/10.1021/acs.jafc.6b02951
Maize	BCE	Beta-carotene equivalents	BEH3	Raw kernels	Traditional nixtamalization	Flour	78.80		Apparent	10.3	8.12	µg/g DW	Maize757	Rosales, A.; Agama-Acevedo, E.; Arturo Bello-Pérez, L.; Gutiérrez-Dorado, R.; Palacios-Rojas, N. Effect of Traditional and Extrusion Nixtamalization on Carotenoid Retention in Tortillas Made from Provitamin A Biofortified Maize (Zea mays L.). J Agric Food Chem Nov 9 2016;64(44):8289-8295	https://pubs.acs.org/doi/10.1021/acs.jafc.6b02951
Maize	BCE	Beta-carotene equivalents	BEH3	Raw kernels	Extrusion nixtamalization	Tortilla	86.00		Apparent	10.3	8.86	µg/g DW	Maize758	Rosales, A.; Agama-Acevedo, E.; Arturo Bello-Pérez, L.; Gutiérrez-Dorado, R.; Palacios-Rojas, N. Effect of Traditional and Extrusion Nixtamalization on Carotenoid Retention in Tortillas Made from Provitamin A Biofortified Maize (Zea mays L.). J Agric Food Chem Nov 9 2016;64(44):8289-8295	https://pubs.acs.org/doi/10.1021/acs.jafc.6b02951
Maize	BCE	Beta-carotene equivalents	BEH4	Raw kernels	Traditional nixtamalization	Tortilla dough	110.30		Apparent	8.48	9.35	µg/g DW	Maize759	Rosales, A.; Agama-Acevedo, E.; Arturo Bello-Pérez, L.; Gutiérrez-Dorado, R.; Palacios-Rojas, N. Effect of Traditional and Extrusion Nixtamalization on Carotenoid Retention in Tortillas Made from Provitamin A Biofortified Maize (Zea mays L.). J Agric Food Chem Nov 9 2016;64(44):8289-8295	https://pubs.acs.org/doi/10.1021/acs.jafc.6b02951
Maize	BCE	Beta-carotene equivalents	BEH4	Raw kernels	Traditional nixtamalization	Tortilla	106.00		Apparent	8.48	8.99	µg/g DW	Maize760	Rosales, A.; Agama-Acevedo, E.; Arturo Bello-Pérez, L.; Gutiérrez-Dorado, R.; Palacios-Rojas, N. Effect of Traditional and Extrusion Nixtamalization on Carotenoid Retention in Tortillas Made from Provitamin A Biofortified Maize (Zea mays L.). J Agric Food Chem Nov 9 2016;64(44):8289-8295	https://pubs.acs.org/doi/10.1021/acs.jafc.6b02951
Maize	BCE	Beta-carotene equivalents	BEH4	Raw kernels	Traditional nixtamalization	Flour	91.10		Apparent	8.48	7.73	µg/g DW	Maize761	Rosales, A.; Agama-Acevedo, E.; Arturo Bello-Pérez, L.; Gutiérrez-Dorado, R.; Palacios-Rojas, N. Effect of Traditional and Extrusion Nixtamalization on Carotenoid Retention in Tortillas Made from Provitamin A Biofortified Maize (Zea mays L.). J Agric Food Chem Nov 9 2016;64(44):8289-8295	https://pubs.acs.org/doi/10.1021/acs.jafc.6b02951
Maize	BCE	Beta-carotene equivalents	BEH4	Raw kernels	Extrusion nixtamalization	Tortilla	92.80		Apparent	8.48	7.87	µg/g DW	Maize762	Rosales, A.; Agama-Acevedo, E.; Arturo Bello-Pérez, L.; Gutiérrez-Dorado, R.; Palacios-Rojas, N. Effect of Traditional and Extrusion Nixtamalization on Carotenoid Retention in Tortillas Made from Provitamin A Biofortified Maize (Zea mays L.). J Agric Food Chem Nov 9 2016;64(44):8289-8295	https://pubs.acs.org/doi/10.1021/acs.jafc.6b02951
Maize	BCE	Beta-carotene equivalents	BEH5	Raw kernels	Traditional nixtamalization	Tortilla dough	115.80		Apparent	6.82	7.90	µg/g DW	Maize763	Rosales, A.; Agama-Acevedo, E.; Arturo Bello-Pérez, L.; Gutiérrez-Dorado, R.; Palacios-Rojas, N. Effect of Traditional and Extrusion Nixtamalization on Carotenoid Retention in Tortillas Made from Provitamin A Biofortified Maize (Zea mays L.). J Agric Food Chem Nov 9 2016;64(44):8289-8295	https://pubs.acs.org/doi/10.1021/acs.jafc.6b02951
Maize	BCE	Beta-carotene equivalents	BEH5	Raw kernels	Traditional nixtamalization	Tortilla	114.60		Apparent	6.82	7.82	µg/g DW	Maize764	Rosales, A.; Agama-Acevedo, E.; Arturo Bello-Pérez, L.; Gutiérrez-Dorado, R.; Palacios-Rojas, N. Effect of Traditional and Extrusion Nixtamalization on Carotenoid Retention in Tortillas Made from Provitamin A Biofortified Maize (Zea mays L.). J Agric Food Chem Nov 9 2016;64(44):8289-8295	https://pubs.acs.org/doi/10.1021/acs.jafc.6b02951
Maize	BCE	Beta-carotene equivalents	BEH5	Raw kernels	Traditional nixtamalization	Flour	97.40		Apparent	6.82	6.64	µg/g DW	Maize765	Rosales, A.; Agama-Acevedo, E.; Arturo Bello-Pérez, L.; Gutiérrez-Dorado, R.; Palacios-Rojas, N. Effect of Traditional and Extrusion Nixtamalization on Carotenoid Retention in Tortillas Made from Provitamin A Biofortified Maize (Zea mays L.). J Agric Food Chem Nov 9 2016;64(44):8289-8295	https://pubs.acs.org/doi/10.1021/acs.jafc.6b02951
Maize	BCE	Beta-carotene equivalents	BEH5	Raw kernels	Extrusion nixtamalization	Tortilla	92.80		Apparent	6.82	6.33	µg/g DW	Maize766	Rosales, A.; Agama-Acevedo, E.; Arturo Bello-Pérez, L.; Gutiérrez-Dorado, R.; Palacios-Rojas, N. Effect of Traditional and Extrusion Nixtamalization on Carotenoid Retention in Tortillas Made from Provitamin A Biofortified Maize (Zea mays L.). J Agric Food Chem Nov 9 2016;64(44):8289-8295	https://pubs.acs.org/doi/10.1021/acs.jafc.6b02951
Maize	BCE	Beta-carotene equivalents	BEH6	Raw kernels	Traditional nixtamalization	Tortilla dough	86.50		Apparent	1.91	1.65	µg/g DW	Maize767	Rosales, A.; Agama-Acevedo, E.; Arturo Bello-Pérez, L.; Gutiérrez-Dorado, R.; Palacios-Rojas, N. Effect of Traditional and Extrusion Nixtamalization on Carotenoid Retention in Tortillas Made from Provitamin A Biofortified Maize (Zea mays L.). J Agric Food Chem Nov 9 2016;64(44):8289-8295	https://pubs.acs.org/doi/10.1021/acs.jafc.6b02951
Maize	BCE	Beta-carotene equivalents	BEH6	Raw kernels	Traditional nixtamalization	Tortilla	86.80		Apparent	1.91	1.66	µg/g DW	Maize768	Rosales, A.; Agama-Acevedo, E.; Arturo Bello-Pérez, L.; Gutiérrez-Dorado, R.; Palacios-Rojas, N. Effect of Traditional and Extrusion Nixtamalization on Carotenoid Retention in Tortillas Made from Provitamin A Biofortified Maize (Zea mays L.). J Agric Food Chem Nov 9 2016;64(44):8289-8295	https://pubs.acs.org/doi/10.1021/acs.jafc.6b02951
Maize	BCE	Beta-carotene equivalents	BEH7	Raw kernels	Traditional nixtamalization	Tortilla dough	96.00		Apparent	12.7	12.19	µg/g DW	Maize769	Rosales, A.; Agama-Acevedo, E.; Arturo Bello-Pérez, L.; Gutiérrez-Dorado, R.; Palacios-Rojas, N. Effect of Traditional and Extrusion Nixtamalization on Carotenoid Retention in Tortillas Made from Provitamin A Biofortified Maize (Zea mays L.). J Agric Food Chem Nov 9 2016;64(44):8289-8295	https://pubs.acs.org/doi/10.1021/acs.jafc.6b02951
Maize	BCE	Beta-carotene equivalents	BEH7	Raw kernels	Traditional nixtamalization	Tortilla	93.10		Apparent	12.7	11.82	µg/g DW	Maize770	Rosales, A.; Agama-Acevedo, E.; Arturo Bello-Pérez, L.; Gutiérrez-Dorado, R.; Palacios-Rojas, N. Effect of Traditional and Extrusion Nixtamalization on Carotenoid Retention in Tortillas Made from Provitamin A Biofortified Maize (Zea mays L.). J Agric Food Chem Nov 9 2016;64(44):8289-8295	https://pubs.acs.org/doi/10.1021/acs.jafc.6b02951
Maize	BCE	Beta-carotene equivalents	BEH7	Raw kernels	Traditional nixtamalization	Flour	83.10		Apparent	12.7	10.55	µg/g DW	Maize771	Rosales, A.; Agama-Acevedo, E.; Arturo Bello-Pérez, L.; Gutiérrez-Dorado, R.; Palacios-Rojas, N. Effect of Traditional and Extrusion Nixtamalization on Carotenoid Retention in Tortillas Made from Provitamin A Biofortified Maize (Zea mays L.). J Agric Food Chem Nov 9 2016;64(44):8289-8295	https://pubs.acs.org/doi/10.1021/acs.jafc.6b02951
Maize	BCE	Beta-carotene equivalents	BEH7	Raw kernels	Extrusion nixtamalization	Tortilla	86.20		Apparent	12.7	10.95	µg/g DW	Maize772	Rosales, A.; Agama-Acevedo, E.; Arturo Bello-Pérez, L.; Gutiérrez-Dorado, R.; Palacios-Rojas, N. Effect of Traditional and Extrusion Nixtamalization on Carotenoid Retention in Tortillas Made from Provitamin A Biofortified Maize (Zea mays L.). J Agric Food Chem Nov 9 2016;64(44):8289-8295	https://pubs.acs.org/doi/10.1021/acs.jafc.6b02951
Maize	BC	Beta-carotene	UMI 1200 B	Flour	Rinsed + Drained + Heated 2 min in popcorn maker + Milled-cyclone grinder	Popcorn	27.75		Apparent	6.35	1.76	µg/g DW	Maize773	Sandesh GM, Kumar CS, Bharathi P, Dhasarathan M, Karthikeyan A, Meenakshi V, et al. beta-carotene bioavailability and retention in biofortified maize (Zea mays L.) after processing and preparation of Indian foods. Vegetos. 2018;31(4):68-74.	https://www.indianjournals.com/ijor.aspx?target=ijor:vetos&volume=31&issue=4&article=011
Maize	BC	Beta-carotene	UMI 1200 B	Flour	Milled-dry + Ingredients + Steamed + Kneaded + Extruded + Steamed + Cooled + Dried-oven @45ºC for 3 h	Chapati	24.14		Apparent	6.35	1.53	µg/g DW	Maize774	Sandesh GM, Kumar CS, Bharathi P, Dhasarathan M, Karthikeyan A, Meenakshi V, et al. beta-carotene bioavailability and retention in biofortified maize (Zea mays L.) after processing and preparation of Indian foods. Vegetos. 2018;31(4):68-74.	https://www.indianjournals.com/ijor.aspx?target=ijor:vetos&volume=31&issue=4&article=011
Maize	BC	Beta-carotene	UMI 1200 B	Flour	Milled-dry + salt + water + oil + roasted	Roti	58.78		Apparent	6.35	3.73	µg/g DW	Maize775	Sandesh GM, Kumar CS, Bharathi P, Dhasarathan M, Karthikeyan A, Meenakshi V, et al. beta-carotene bioavailability and retention in biofortified maize (Zea mays L.) after processing and preparation of Indian foods. Vegetos. 2018;31(4):68-74.	https://www.indianjournals.com/ijor.aspx?target=ijor:vetos&volume=31&issue=4&article=011
Maize	BC	Beta-carotene	UMI 1200 B	Flour	Milled dry + wheat + salt + water + oil + roasted	Noodles	39.66		Apparent	6.35	2.52	µg/g DW	Maize776	Sandesh GM, Kumar CS, Bharathi P, Dhasarathan M, Karthikeyan A, Meenakshi V, et al. beta-carotene bioavailability and retention in biofortified maize (Zea mays L.) after processing and preparation of Indian foods. Vegetos. 2018;31(4):68-74.	https://www.indianjournals.com/ijor.aspx?target=ijor:vetos&volume=31&issue=4&article=011
Maize	BC	Beta-carotene	F2 seed of C17/Deexp	Raw cob	Dried, Milled-hammer + Sieved + Storage 2 months @-20ºC	Flour	98.00		Apparent	26.1	25.58	nmol/g DW	Maize777	Sowa M, Yu J, Palacios-Rojas N, Goltz SR, Howe JA, Davis CR, et al. Retention of Carotenoids in Biofortified Maize Flour and β-Cryptoxanthin-Enhanced Eggs after Household Cooking. ACS Omega. 2017;2(10):7320-8.	https://pubs.acs.org/doi/10.1021/acsomega.7b01202
Maize	BC	Beta-carotene	F2 seed of C17/Deexp	Raw cob	Dried, Milled-hammer + Sieved + Storage 4 months @-20ºC	Flour	82.50		Apparent	26.1	21.53	nmol/g DW	Maize778	Sowa M, Yu J, Palacios-Rojas N, Goltz SR, Howe JA, Davis CR, et al. Retention of Carotenoids in Biofortified Maize Flour and β-Cryptoxanthin-Enhanced Eggs after Household Cooking. ACS Omega. 2017;2(10):7320-8.	https://pubs.acs.org/doi/10.1021/acsomega.7b01202
Maize	BC	Beta-carotene	F2 seed of C17/Deexp	Raw cob	Dried, Milled-hammer + Sieved + Storage 6 months @-20ºC	Flour	78.00		Apparent	26.1	20.36	nmol/g DW	Maize779	Sowa M, Yu J, Palacios-Rojas N, Goltz SR, Howe JA, Davis CR, et al. Retention of Carotenoids in Biofortified Maize Flour and β-Cryptoxanthin-Enhanced Eggs after Household Cooking. ACS Omega. 2017;2(10):7320-8.	https://pubs.acs.org/doi/10.1021/acsomega.7b01202
Maize	BC	Beta-carotene	F2 seed of C17/Deexp	Raw cob	Dried, Milled-hammer + Sieved + Storage 8 months @-20ºC	Flour	89.00		Apparent	26.1	23.23	nmol/g DW	Maize780	Sowa M, Yu J, Palacios-Rojas N, Goltz SR, Howe JA, Davis CR, et al. Retention of Carotenoids in Biofortified Maize Flour and β-Cryptoxanthin-Enhanced Eggs after Household Cooking. ACS Omega. 2017;2(10):7320-8.	https://pubs.acs.org/doi/10.1021/acsomega.7b01202
Maize	BC	Beta-carotene	F2 seed of C17/Deexp	Raw cob	Dried, Milled-hammer + Sieved + Storage 12 months @-20ºC	Flour	87.00		Apparent	26.1	22.71	nmol/g DW	Maize781	Sowa M, Yu J, Palacios-Rojas N, Goltz SR, Howe JA, Davis CR, et al. Retention of Carotenoids in Biofortified Maize Flour and β-Cryptoxanthin-Enhanced Eggs after Household Cooking. ACS Omega. 2017;2(10):7320-8.	https://pubs.acs.org/doi/10.1021/acsomega.7b01202
Maize	BC	Beta-carotene	F2 seed of C17/Deexp	Raw cob	Dried, Milled-hammer + Sieved + Storage 2 months @-22ºC	Flour	39.00		Apparent	26.1	10.18	nmol/g DW	Maize782	Sowa M, Yu J, Palacios-Rojas N, Goltz SR, Howe JA, Davis CR, et al. Retention of Carotenoids in Biofortified Maize Flour and β-Cryptoxanthin-Enhanced Eggs after Household Cooking. ACS Omega. 2017;2(10):7320-8.	https://pubs.acs.org/doi/10.1021/acsomega.7b01202
Maize	BC	Beta-carotene	F2 seed of C17/Deexp	Raw cob	Dried, Milled-hammer + Sieved + Storage 4 months @-22ºC	Flour	29.00		Apparent	26.1	7.57	nmol/g DW	Maize783	Sowa M, Yu J, Palacios-Rojas N, Goltz SR, Howe JA, Davis CR, et al. Retention of Carotenoids in Biofortified Maize Flour and β-Cryptoxanthin-Enhanced Eggs after Household Cooking. ACS Omega. 2017;2(10):7320-8.	https://pubs.acs.org/doi/10.1021/acsomega.7b01202
Maize	BC	Beta-carotene	F2 seed of C17/Deexp	Raw cob	Dried, Milled-hammer + Sieved + Storage 6 months @-22ºC	Flour	28.50		Apparent	26.1	7.44	nmol/g DW	Maize784	Sowa M, Yu J, Palacios-Rojas N, Goltz SR, Howe JA, Davis CR, et al. Retention of Carotenoids in Biofortified Maize Flour and β-Cryptoxanthin-Enhanced Eggs after Household Cooking. ACS Omega. 2017;2(10):7320-8.	https://pubs.acs.org/doi/10.1021/acsomega.7b01202
Maize	BC	Beta-carotene	F2 seed of C17/Deexp	Raw cob	Dried, Milled-hammer + Sieved + Storage 8 months @-22ºC	Flour	27.00		Apparent	26.1	7.05	nmol/g DW	Maize785	Sowa M, Yu J, Palacios-Rojas N, Goltz SR, Howe JA, Davis CR, et al. Retention of Carotenoids in Biofortified Maize Flour and β-Cryptoxanthin-Enhanced Eggs after Household Cooking. ACS Omega. 2017;2(10):7320-8.	https://pubs.acs.org/doi/10.1021/acsomega.7b01202
Maize	BC	Beta-carotene	F2 seed of C17/Deexp	Raw cob	Dried, Milled-hammer + Sieved + Storage 12 months @-22ºC	Flour	18.50		Apparent	26.1	4.83	nmol/g DW	Maize786	Sowa M, Yu J, Palacios-Rojas N, Goltz SR, Howe JA, Davis CR, et al. Retention of Carotenoids in Biofortified Maize Flour and β-Cryptoxanthin-Enhanced Eggs after Household Cooking. ACS Omega. 2017;2(10):7320-8.	https://pubs.acs.org/doi/10.1021/acsomega.7b01202
Maize	BC	Beta-carotene	F2 seed of C17/Deexp	Raw cob	Dried, Milled-hammer + Sieved + Storage 2 months @-37ºC	Flour	24.50		Apparent	26.1	6.39	nmol/g DW	Maize787	Sowa M, Yu J, Palacios-Rojas N, Goltz SR, Howe JA, Davis CR, et al. Retention of Carotenoids in Biofortified Maize Flour and β-Cryptoxanthin-Enhanced Eggs after Household Cooking. ACS Omega. 2017;2(10):7320-8.	https://pubs.acs.org/doi/10.1021/acsomega.7b01202
Maize	BC	Beta-carotene	F2 seed of C17/Deexp	Raw cob	Dried, Milled-hammer + Sieved + Storage 4 months @-37ºC	Flour	15.00		Apparent	26.1	3.92	nmol/g DW	Maize788	Sowa M, Yu J, Palacios-Rojas N, Goltz SR, Howe JA, Davis CR, et al. Retention of Carotenoids in Biofortified Maize Flour and β-Cryptoxanthin-Enhanced Eggs after Household Cooking. ACS Omega. 2017;2(10):7320-8.	https://pubs.acs.org/doi/10.1021/acsomega.7b01202
Maize	BC	Beta-carotene	F2 seed of C17/Deexp	Raw cob	Dried, Milled-hammer + Sieved + Storage 6 months @-37ºC	Flour	11.50		Apparent	26.1	3.00	nmol/g DW	Maize789	Sowa M, Yu J, Palacios-Rojas N, Goltz SR, Howe JA, Davis CR, et al. Retention of Carotenoids in Biofortified Maize Flour and β-Cryptoxanthin-Enhanced Eggs after Household Cooking. ACS Omega. 2017;2(10):7320-8.	https://pubs.acs.org/doi/10.1021/acsomega.7b01202
Maize	BC	Beta-carotene	F2 seed of C17/Deexp	Raw cob	Dried, Milled-hammer + Sieved + Storage 8 months @-37ºC	Flour	6.00		Apparent	26.1	1.57	nmol/g DW	Maize790	Sowa M, Yu J, Palacios-Rojas N, Goltz SR, Howe JA, Davis CR, et al. Retention of Carotenoids in Biofortified Maize Flour and β-Cryptoxanthin-Enhanced Eggs after Household Cooking. ACS Omega. 2017;2(10):7320-8.	https://pubs.acs.org/doi/10.1021/acsomega.7b01202
Maize	BC	Beta-carotene	F2 seed of C17/Deexp	Raw cob	Dried, Milled-hammer + Sieved + Storage 10 months @-37ºC	Flour	4.50		Apparent	26.1	1.17	nmol/g DW	Maize791	Sowa M, Yu J, Palacios-Rojas N, Goltz SR, Howe JA, Davis CR, et al. Retention of Carotenoids in Biofortified Maize Flour and β-Cryptoxanthin-Enhanced Eggs after Household Cooking. ACS Omega. 2017;2(10):7320-8.	https://pubs.acs.org/doi/10.1021/acsomega.7b01202
Maize	BC	Beta-carotene	KUI synthetic	Raw cob	Dried, Milled-hammer + Sieved + Storage 2 months @-20ºC	Flour	101.40		Apparent	6.8	6.90	nmol/g DW	Maize792	Sowa M, Yu J, Palacios-Rojas N, Goltz SR, Howe JA, Davis CR, et al. Retention of Carotenoids in Biofortified Maize Flour and β-Cryptoxanthin-Enhanced Eggs after Household Cooking. ACS Omega. 2017;2(10):7320-8.	https://pubs.acs.org/doi/10.1021/acsomega.7b01202
Maize	BC	Beta-carotene	KUI synthetic	Raw cob	Dried, Milled-hammer + Sieved + Storage 4 months @-20ºC	Flour	101.40		Apparent	6.8	6.90	nmol/g DW	Maize793	Sowa M, Yu J, Palacios-Rojas N, Goltz SR, Howe JA, Davis CR, et al. Retention of Carotenoids in Biofortified Maize Flour and β-Cryptoxanthin-Enhanced Eggs after Household Cooking. ACS Omega. 2017;2(10):7320-8.	https://pubs.acs.org/doi/10.1021/acsomega.7b01202
Maize	BC	Beta-carotene	KUI synthetic	Raw cob	Dried, Milled-hammer + Sieved + Storage 6 months @-20ºC	Flour	94.50		Apparent	6.8	6.43	nmol/g DW	Maize794	Sowa M, Yu J, Palacios-Rojas N, Goltz SR, Howe JA, Davis CR, et al. Retention of Carotenoids in Biofortified Maize Flour and β-Cryptoxanthin-Enhanced Eggs after Household Cooking. ACS Omega. 2017;2(10):7320-8.	https://pubs.acs.org/doi/10.1021/acsomega.7b01202
Maize	BC	Beta-carotene	KUI synthetic	Raw cob	Dried, Milled-hammer + Sieved + Storage 8 months @-20ºC	Flour	95.00		Apparent	6.8	6.46	nmol/g DW	Maize795	Sowa M, Yu J, Palacios-Rojas N, Goltz SR, Howe JA, Davis CR, et al. Retention of Carotenoids in Biofortified Maize Flour and β-Cryptoxanthin-Enhanced Eggs after Household Cooking. ACS Omega. 2017;2(10):7320-8.	https://pubs.acs.org/doi/10.1021/acsomega.7b01202
Maize	BC	Beta-carotene	KUI synthetic	Raw cob	Dried, Milled-hammer + Sieved + Storage 12 months @-20ºC	Flour	100.00		Apparent	6.8	6.80	nmol/g DW	Maize796	Sowa M, Yu J, Palacios-Rojas N, Goltz SR, Howe JA, Davis CR, et al. Retention of Carotenoids in Biofortified Maize Flour and β-Cryptoxanthin-Enhanced Eggs after Household Cooking. ACS Omega. 2017;2(10):7320-8.	https://pubs.acs.org/doi/10.1021/acsomega.7b01202
Maize	BC	Beta-carotene	KUI synthetic	Raw cob	Dried, Milled-hammer + Sieved + Storage 2 months @-22ºC	Flour	64.50		Apparent	6.8	4.39	nmol/g DW	Maize797	Sowa M, Yu J, Palacios-Rojas N, Goltz SR, Howe JA, Davis CR, et al. Retention of Carotenoids in Biofortified Maize Flour and β-Cryptoxanthin-Enhanced Eggs after Household Cooking. ACS Omega. 2017;2(10):7320-8.	https://pubs.acs.org/doi/10.1021/acsomega.7b01202
Maize	BC	Beta-carotene	KUI synthetic	Raw cob	Dried, Milled-hammer + Sieved + Storage 4 months @-22ºC	Flour	58.20		Apparent	6.8	3.96	nmol/g DW	Maize798	Sowa M, Yu J, Palacios-Rojas N, Goltz SR, Howe JA, Davis CR, et al. Retention of Carotenoids in Biofortified Maize Flour and β-Cryptoxanthin-Enhanced Eggs after Household Cooking. ACS Omega. 2017;2(10):7320-8.	https://pubs.acs.org/doi/10.1021/acsomega.7b01202
Maize	BC	Beta-carotene	KUI synthetic	Raw cob	Dried, Milled-hammer + Sieved + Storage 6 months @-22ºC	Flour	50.50		Apparent	6.8	3.43	nmol/g DW	Maize799	Sowa M, Yu J, Palacios-Rojas N, Goltz SR, Howe JA, Davis CR, et al. Retention of Carotenoids in Biofortified Maize Flour and β-Cryptoxanthin-Enhanced Eggs after Household Cooking. ACS Omega. 2017;2(10):7320-8.	https://pubs.acs.org/doi/10.1021/acsomega.7b01202
Maize	BC	Beta-carotene	KUI synthetic	Raw cob	Dried, Milled-hammer + Sieved + Storage 8 months @-22ºC	Flour	46.80		Apparent	6.8	3.18	nmol/g DW	Maize800	Sowa M, Yu J, Palacios-Rojas N, Goltz SR, Howe JA, Davis CR, et al. Retention of Carotenoids in Biofortified Maize Flour and β-Cryptoxanthin-Enhanced Eggs after Household Cooking. ACS Omega. 2017;2(10):7320-8.	https://pubs.acs.org/doi/10.1021/acsomega.7b01202
Maize	BC	Beta-carotene	KUI synthetic	Raw cob	Dried, Milled-hammer + Sieved + Storage 12 months @-22ºC	Flour	41.40		Apparent	6.8	2.82	nmol/g DW	Maize801	Sowa M, Yu J, Palacios-Rojas N, Goltz SR, Howe JA, Davis CR, et al. Retention of Carotenoids in Biofortified Maize Flour and β-Cryptoxanthin-Enhanced Eggs after Household Cooking. ACS Omega. 2017;2(10):7320-8.	https://pubs.acs.org/doi/10.1021/acsomega.7b01202
Maize	BC	Beta-carotene	KUI synthetic	Raw cob	Dried, Milled-hammer + Sieved + Storage 2 months @-37ºC	Flour	46.80		Apparent	6.8	3.18	nmol/g DW	Maize802	Sowa M, Yu J, Palacios-Rojas N, Goltz SR, Howe JA, Davis CR, et al. Retention of Carotenoids in Biofortified Maize Flour and β-Cryptoxanthin-Enhanced Eggs after Household Cooking. ACS Omega. 2017;2(10):7320-8.	https://pubs.acs.org/doi/10.1021/acsomega.7b01202
Maize	BC	Beta-carotene	KUI synthetic	Raw cob	Dried, Milled-hammer + Sieved + Storage 4 months @-37ºC	Flour	34.10		Apparent	6.8	2.32	nmol/g DW	Maize803	Sowa M, Yu J, Palacios-Rojas N, Goltz SR, Howe JA, Davis CR, et al. Retention of Carotenoids in Biofortified Maize Flour and β-Cryptoxanthin-Enhanced Eggs after Household Cooking. ACS Omega. 2017;2(10):7320-8.	https://pubs.acs.org/doi/10.1021/acsomega.7b01202
Maize	BC	Beta-carotene	KUI synthetic	Raw cob	Dried, Milled-hammer + Sieved + Storage 6 months @-37ºC	Flour	25.50		Apparent	6.8	1.73	nmol/g DW	Maize804	Sowa M, Yu J, Palacios-Rojas N, Goltz SR, Howe JA, Davis CR, et al. Retention of Carotenoids in Biofortified Maize Flour and β-Cryptoxanthin-Enhanced Eggs after Household Cooking. ACS Omega. 2017;2(10):7320-8.	https://pubs.acs.org/doi/10.1021/acsomega.7b01202
Maize	BC	Beta-carotene	KUI synthetic	Raw cob	Dried, Milled-hammer + Sieved + Storage 8 months @-37ºC	Flour	19.10		Apparent	6.8	1.30	nmol/g DW	Maize805	Sowa M, Yu J, Palacios-Rojas N, Goltz SR, Howe JA, Davis CR, et al. Retention of Carotenoids in Biofortified Maize Flour and β-Cryptoxanthin-Enhanced Eggs after Household Cooking. ACS Omega. 2017;2(10):7320-8.	https://pubs.acs.org/doi/10.1021/acsomega.7b01202
Maize	BC	Beta-carotene	KUI synthetic	Raw cob	Dried, Milled-hammer + Sieved + Storage 12 months @-37ºC	Flour	12.90		Apparent	6.8	0.88	nmol/g DW	Maize806	Sowa M, Yu J, Palacios-Rojas N, Goltz SR, Howe JA, Davis CR, et al. Retention of Carotenoids in Biofortified Maize Flour and β-Cryptoxanthin-Enhanced Eggs after Household Cooking. ACS Omega. 2017;2(10):7320-8.	https://pubs.acs.org/doi/10.1021/acsomega.7b01202
Maize	AEBC	All-E-beta-carotene	F2 seed of C17/Deexp	Flour (whole grain)	Boiled + simmered	Nshima	125.00	4.90	Apparent			nmol/g DW	Maize807	Sowa M, Yu J, Palacios-Rojas N, Goltz SR, Howe JA, Davis CR, et al. Retention of Carotenoids in Biofortified Maize Flour and β-Cryptoxanthin-Enhanced Eggs after Household Cooking. ACS Omega. 2017;2(10):7320-8.	https://pubs.acs.org/doi/10.1021/acsomega.7b01202
Maize	AEBC	All-E-beta-carotene	F2 seed of C17/Deexp	Flour (refined grain)	Boiled + simmered	Nshima	98.20	5.40	Apparent			nmol/g DW	Maize808	Sowa M, Yu J, Palacios-Rojas N, Goltz SR, Howe JA, Davis CR, et al. Retention of Carotenoids in Biofortified Maize Flour and β-Cryptoxanthin-Enhanced Eggs after Household Cooking. ACS Omega. 2017;2(10):7320-8.	https://pubs.acs.org/doi/10.1021/acsomega.7b01202
Maize	AEBC	All-E-beta-carotene	F2 seed of C17/Deexp	Tortilla dough (whole grain)	Fried (150ºC for 1.5 min)	Tortilla	92.80	13.20	Apparent			nmol/g DW	Maize809	Sowa M, Yu J, Palacios-Rojas N, Goltz SR, Howe JA, Davis CR, et al. Retention of Carotenoids in Biofortified Maize Flour and β-Cryptoxanthin-Enhanced Eggs after Household Cooking. ACS Omega. 2017;2(10):7320-8.	https://pubs.acs.org/doi/10.1021/acsomega.7b01202
Maize	AEBC	All-E-beta-carotene	F2 seed of C17/Deexp	Tortilla dough (refined grain))	Fried (150ºC for 1.5 min)	Tortilla	86.70	2.30	Apparent			nmol/g DW	Maize810	Sowa M, Yu J, Palacios-Rojas N, Goltz SR, Howe JA, Davis CR, et al. Retention of Carotenoids in Biofortified Maize Flour and β-Cryptoxanthin-Enhanced Eggs after Household Cooking. ACS Omega. 2017;2(10):7320-8.	https://pubs.acs.org/doi/10.1021/acsomega.7b01202
Maize	AEBC	All-E-beta-carotene	F2 seed of C17/Deexp	Puffs (whole grain, uncooked)	Deepfried	Puffs	111.00	8.70	Apparent			nmol/g DW	Maize811	Sowa M, Yu J, Palacios-Rojas N, Goltz SR, Howe JA, Davis CR, et al. Retention of Carotenoids in Biofortified Maize Flour and β-Cryptoxanthin-Enhanced Eggs after Household Cooking. ACS Omega. 2017;2(10):7320-8.	https://pubs.acs.org/doi/10.1021/acsomega.7b01202
Maize	AEBC	All-E-beta-carotene	F2 seed of C17/Deexp	Puffs (refined grain, uncooked)	Deepfried	Puffs	86.10	8.30	Apparent			nmol/g DW	Maize812	Sowa M, Yu J, Palacios-Rojas N, Goltz SR, Howe JA, Davis CR, et al. Retention of Carotenoids in Biofortified Maize Flour and β-Cryptoxanthin-Enhanced Eggs after Household Cooking. ACS Omega. 2017;2(10):7320-8.	https://pubs.acs.org/doi/10.1021/acsomega.7b01202
Maize	AEBC	All-E-beta-carotene	F2 seed of C17/Deexp	Muffins (whole grain, uncooked)	Baked	Muffins	108.00	19.00	Apparent			nmol/g DW	Maize813	Sowa M, Yu J, Palacios-Rojas N, Goltz SR, Howe JA, Davis CR, et al. Retention of Carotenoids in Biofortified Maize Flour and β-Cryptoxanthin-Enhanced Eggs after Household Cooking. ACS Omega. 2017;2(10):7320-8.	https://pubs.acs.org/doi/10.1021/acsomega.7b01202
Maize	AEBC	All-E-beta-carotene	F2 seed of C17/Deexp	Muffins (refined grain, uncooked)	Baked	Muffins	82.80	14.90	Apparent			nmol/g DW	Maize814	Sowa M, Yu J, Palacios-Rojas N, Goltz SR, Howe JA, Davis CR, et al. Retention of Carotenoids in Biofortified Maize Flour and β-Cryptoxanthin-Enhanced Eggs after Household Cooking. ACS Omega. 2017;2(10):7320-8.	https://pubs.acs.org/doi/10.1021/acsomega.7b01202
Maize	TCC	Total carotenoid content	F2 seed of C17/Deexp	Flour (whole grain)	Boiled + simmered	Nshima	112.00	3.70	Apparent			nmol/g DW	Maize815	Sowa M, Yu J, Palacios-Rojas N, Goltz SR, Howe JA, Davis CR, et al. Retention of Carotenoids in Biofortified Maize Flour and β-Cryptoxanthin-Enhanced Eggs after Household Cooking. ACS Omega. 2017;2(10):7320-8.	https://pubs.acs.org/doi/10.1021/acsomega.7b01202
Maize	TCC	Total carotenoid content	F2 seed of C17/Deexp	Flour (refined grain)	Boiled + simmered	Nshima	97.10	8.40	Apparent			nmol/g DW	Maize816	Sowa M, Yu J, Palacios-Rojas N, Goltz SR, Howe JA, Davis CR, et al. Retention of Carotenoids in Biofortified Maize Flour and β-Cryptoxanthin-Enhanced Eggs after Household Cooking. ACS Omega. 2017;2(10):7320-8.	https://pubs.acs.org/doi/10.1021/acsomega.7b01202
Maize	TCC	Total carotenoid content	F2 seed of C17/Deexp	Tortilla dough (whole grain)	Fried (150ºC for 1.5 min)	Tortilla	85.60	20.40	Apparent			nmol/g DW	Maize817	Sowa M, Yu J, Palacios-Rojas N, Goltz SR, Howe JA, Davis CR, et al. Retention of Carotenoids in Biofortified Maize Flour and β-Cryptoxanthin-Enhanced Eggs after Household Cooking. ACS Omega. 2017;2(10):7320-8.	https://pubs.acs.org/doi/10.1021/acsomega.7b01202
Maize	TCC	Total carotenoid content	F2 seed of C17/Deexp	Tortilla dough (refined grain))	Fried (150ºC for 1.5 min)	Tortilla	93.80	3.30	Apparent			nmol/g DW	Maize818	Sowa M, Yu J, Palacios-Rojas N, Goltz SR, Howe JA, Davis CR, et al. Retention of Carotenoids in Biofortified Maize Flour and β-Cryptoxanthin-Enhanced Eggs after Household Cooking. ACS Omega. 2017;2(10):7320-8.	https://pubs.acs.org/doi/10.1021/acsomega.7b01202
Maize	TCC	Total carotenoid content	F2 seed of C17/Deexp	Puffs (whole grain, uncooked)	Deepfried	Puffs	77.90	10.70	Apparent			nmol/g DW	Maize819	Sowa M, Yu J, Palacios-Rojas N, Goltz SR, Howe JA, Davis CR, et al. Retention of Carotenoids in Biofortified Maize Flour and β-Cryptoxanthin-Enhanced Eggs after Household Cooking. ACS Omega. 2017;2(10):7320-8.	https://pubs.acs.org/doi/10.1021/acsomega.7b01202
Maize	TCC	Total carotenoid content	F2 seed of C17/Deexp	Puffs (refined grain, uncooked)	Deepfried	Puffs	67.20	6.70	Apparent			nmol/g DW	Maize820	Sowa M, Yu J, Palacios-Rojas N, Goltz SR, Howe JA, Davis CR, et al. Retention of Carotenoids in Biofortified Maize Flour and β-Cryptoxanthin-Enhanced Eggs after Household Cooking. ACS Omega. 2017;2(10):7320-8.	https://pubs.acs.org/doi/10.1021/acsomega.7b01202
Maize	TCC	Total carotenoid content	F2 seed of C17/Deexp	Muffins (whole grain, uncooked)	Baked	Muffins	103.00	19.10	Apparent			nmol/g DW	Maize821	Sowa M, Yu J, Palacios-Rojas N, Goltz SR, Howe JA, Davis CR, et al. Retention of Carotenoids in Biofortified Maize Flour and β-Cryptoxanthin-Enhanced Eggs after Household Cooking. ACS Omega. 2017;2(10):7320-8.	https://pubs.acs.org/doi/10.1021/acsomega.7b01202
Maize	TCC	Total carotenoid content	F2 seed of C17/Deexp	Muffins (refined grain, uncooked)	Baked	Muffins	90.10	9.70	Apparent			nmol/g DW	Maize822	Sowa M, Yu J, Palacios-Rojas N, Goltz SR, Howe JA, Davis CR, et al. Retention of Carotenoids in Biofortified Maize Flour and β-Cryptoxanthin-Enhanced Eggs after Household Cooking. ACS Omega. 2017;2(10):7320-8.	https://pubs.acs.org/doi/10.1021/acsomega.7b01202
Maize	BCE	Beta-carotene equivalents	GV664A	Raw kernels (<14% moisture)	Dried 3 days (shade + ambient conditions), Shelled Storage 30 days + aluminum bags	Stored	103.08	24.92	Apparent	7.67	7.91	µg/g DW	Maize823	Taleon V, Mugode L, Cabrera-Soto L, Palacios-Rojas N. Carotenoid retention in biofortified maize using different post-harvest storage and packaging methods. Food Chem. 2017;232:60-6.	https://www.sciencedirect.com/science/article/pii/S030881461730554X
Maize	BCE	Beta-carotene equivalents	GV664A	Raw kernels (<14% moisture)	Dried 3 days (shade + ambient conditions), Shelled Storage 60 days + aluminum bags	Stored	98.56	13.64	Apparent	7.67	7.56	µg/g DW	Maize824	Taleon V, Mugode L, Cabrera-Soto L, Palacios-Rojas N. Carotenoid retention in biofortified maize using different post-harvest storage and packaging methods. Food Chem. 2017;232:60-6.	https://www.sciencedirect.com/science/article/pii/S030881461730554X
Maize	BCE	Beta-carotene equivalents	GV664A	Raw kernels (<14% moisture)	Dried 3 days (shade + ambient conditions), Shelled Storage 90 days + aluminum bags	Stored	95.91	11.69	Apparent	7.67	7.36	µg/g DW	Maize825	Taleon V, Mugode L, Cabrera-Soto L, Palacios-Rojas N. Carotenoid retention in biofortified maize using different post-harvest storage and packaging methods. Food Chem. 2017;232:60-6.	https://www.sciencedirect.com/science/article/pii/S030881461730554X
Maize	BCE	Beta-carotene equivalents	GV664A	Raw kernels (<14% moisture)	Dried 3 days (shade + ambient conditions), Shelled Storage 135 days + aluminum bags	Stored	98.93	22.97	Apparent	7.67	7.59	µg/g DW	Maize826	Taleon V, Mugode L, Cabrera-Soto L, Palacios-Rojas N. Carotenoid retention in biofortified maize using different post-harvest storage and packaging methods. Food Chem. 2017;232:60-6.	https://www.sciencedirect.com/science/article/pii/S030881461730554X
Maize	BCE	Beta-carotene equivalents	GV664A	Raw kernels (<14% moisture)	Dried 3 days (shade + ambient conditions), Shelled Storage 180 days + aluminum bags	Stored	104.30	21.60	Apparent	7.67	8.00	µg/g DW	Maize827	Taleon V, Mugode L, Cabrera-Soto L, Palacios-Rojas N. Carotenoid retention in biofortified maize using different post-harvest storage and packaging methods. Food Chem. 2017;232:60-6.	https://www.sciencedirect.com/science/article/pii/S030881461730554X
Maize	BCE	Beta-carotene equivalents	GV664A	Raw kernels (<14% moisture)	Dried 3 days (shade + ambient conditions), Shelled Storage 30 days + PICS bags	Stored	86.46	ND	Apparent	7.67	6.63	µg/g DW	Maize828	Taleon V, Mugode L, Cabrera-Soto L, Palacios-Rojas N. Carotenoid retention in biofortified maize using different post-harvest storage and packaging methods. Food Chem. 2017;232:60-6.	https://www.sciencedirect.com/science/article/pii/S030881461730554X
Maize	BCE	Beta-carotene equivalents	GV664A	Raw kernels (<14% moisture)	Dried 3 days (shade + ambient conditions), Shelled Storage 90 days + PICS bags	Stored	64.23	ND	Apparent	7.67	4.93	µg/g DW	Maize829	Taleon V, Mugode L, Cabrera-Soto L, Palacios-Rojas N. Carotenoid retention in biofortified maize using different post-harvest storage and packaging methods. Food Chem. 2017;232:60-6.	https://www.sciencedirect.com/science/article/pii/S030881461730554X
Maize	BCE	Beta-carotene equivalents	GV664A	Raw kernels (<14% moisture)	Dried 3 days (shade + ambient conditions), Shelled Storage 180 days + PICS bags	Stored	57.20	ND	Apparent	7.67	4.39	µg/g DW	Maize830	Taleon V, Mugode L, Cabrera-Soto L, Palacios-Rojas N. Carotenoid retention in biofortified maize using different post-harvest storage and packaging methods. Food Chem. 2017;232:60-6.	https://www.sciencedirect.com/science/article/pii/S030881461730554X
Maize	BCE	Beta-carotene equivalents	GV664A	Raw kernels (<14% moisture)	Dried 3 days (shade + ambient conditions), Shelled Storage 30 days + metal silo + candle sealbags	Stored	88.59	ND	Apparent	7.67	6.79	µg/g DW	Maize831	Taleon V, Mugode L, Cabrera-Soto L, Palacios-Rojas N. Carotenoid retention in biofortified maize using different post-harvest storage and packaging methods. Food Chem. 2017;232:60-6.	https://www.sciencedirect.com/science/article/pii/S030881461730554X
Maize	BCE	Beta-carotene equivalents	GV664A	Raw kernels (<14% moisture)	Dried 3 days (shade + ambient conditions), Shelled Storage 90 days + metal silo + candle sealbags	Stored	64.27	ND	Apparent	7.67	4.93	µg/g DW	Maize832	Taleon V, Mugode L, Cabrera-Soto L, Palacios-Rojas N. Carotenoid retention in biofortified maize using different post-harvest storage and packaging methods. Food Chem. 2017;232:60-6.	https://www.sciencedirect.com/science/article/pii/S030881461730554X
Maize	BCE	Beta-carotene equivalents	GV664A	Raw kernels (<14% moisture)	Dried 3 days (shade + ambient conditions), Shelled Storage 180 days + metal silo + candle sealbags	Stored	57.10	ND	Apparent	7.67	4.38	µg/g DW	Maize833	Taleon V, Mugode L, Cabrera-Soto L, Palacios-Rojas N. Carotenoid retention in biofortified maize using different post-harvest storage and packaging methods. Food Chem. 2017;232:60-6.	https://www.sciencedirect.com/science/article/pii/S030881461730554X
Maize	BCE	Beta-carotene equivalents	GV664A	Raw kernels (<14% moisture)	Dried 3 days (shade + ambient conditions), Shelled Storage 60 days + metal silo (no candle seal)	Stored	74.78	ND	Apparent	7.67	5.74	µg/g DW	Maize834	Taleon V, Mugode L, Cabrera-Soto L, Palacios-Rojas N. Carotenoid retention in biofortified maize using different post-harvest storage and packaging methods. Food Chem. 2017;232:60-6.	https://www.sciencedirect.com/science/article/pii/S030881461730554X
Maize	BCE	Beta-carotene equivalents	GV664A	Raw kernels (<14% moisture)	Dried 3 days (shade + ambient conditions), Shelled Storage 90 days + metal silo (no candle seal)	Stored	64.12	ND	Apparent	7.67	4.92	µg/g DW	Maize835	Taleon V, Mugode L, Cabrera-Soto L, Palacios-Rojas N. Carotenoid retention in biofortified maize using different post-harvest storage and packaging methods. Food Chem. 2017;232:60-6.	https://www.sciencedirect.com/science/article/pii/S030881461730554X
Maize	BCE	Beta-carotene equivalents	GV664A	Raw kernels (<14% moisture)	Dried 3 days (shade + ambient conditions), Shelled Storage 135 days + metal silo (no candle seal)	Stored	59.12	ND	Apparent	7.67	4.53	µg/g DW	Maize836	Taleon V, Mugode L, Cabrera-Soto L, Palacios-Rojas N. Carotenoid retention in biofortified maize using different post-harvest storage and packaging methods. Food Chem. 2017;232:60-6.	https://www.sciencedirect.com/science/article/pii/S030881461730554X
Maize	BCE	Beta-carotene equivalents	GV664A	Raw kernels (<14% moisture)	Dried 3 days (shade + ambient conditions), Shelled Storage 180 days + metal silo (no candle seal)	Stored	50.60	ND	Apparent	7.67	3.88	µg/g DW	Maize837	Taleon V, Mugode L, Cabrera-Soto L, Palacios-Rojas N. Carotenoid retention in biofortified maize using different post-harvest storage and packaging methods. Food Chem. 2017;232:60-6.	https://www.sciencedirect.com/science/article/pii/S030881461730554X
Maize	BCE	Beta-carotene equivalents	GV664A	Raw kernels (<14% moisture)	Dried 3 days (shade + ambient conditions), Shelled Storage 5 days + woven bags	Stored	93.60	ND	Apparent	7.67	7.18	µg/g DW	Maize838	Taleon V, Mugode L, Cabrera-Soto L, Palacios-Rojas N. Carotenoid retention in biofortified maize using different post-harvest storage and packaging methods. Food Chem. 2017;232:60-6.	https://www.sciencedirect.com/science/article/pii/S030881461730554X
Maize	BCE	Beta-carotene equivalents	GV664A	Raw kernels (<14% moisture)	Dried 3 days (shade + ambient conditions), Shelled Storage 10 days + woven bags	Stored	89.83	ND	Apparent	7.67	6.89	µg/g DW	Maize839	Taleon V, Mugode L, Cabrera-Soto L, Palacios-Rojas N. Carotenoid retention in biofortified maize using different post-harvest storage and packaging methods. Food Chem. 2017;232:60-6.	https://www.sciencedirect.com/science/article/pii/S030881461730554X
Maize	BCE	Beta-carotene equivalents	GV664A	Raw kernels (<14% moisture)	Dried 3 days (shade + ambient conditions), Shelled Storage 30 days + woven bags	Stored	82.62	ND	Apparent	7.67	6.34	µg/g DW	Maize840	Taleon V, Mugode L, Cabrera-Soto L, Palacios-Rojas N. Carotenoid retention in biofortified maize using different post-harvest storage and packaging methods. Food Chem. 2017;232:60-6.	https://www.sciencedirect.com/science/article/pii/S030881461730554X
Maize	BCE	Beta-carotene equivalents	GV664A	Raw kernels (<14% moisture)	Dried 3 days (shade + ambient conditions), Shelled Storage 60 days + woven bags	Stored	72.58	ND	Apparent	7.67	5.57	µg/g DW	Maize841	Taleon V, Mugode L, Cabrera-Soto L, Palacios-Rojas N. Carotenoid retention in biofortified maize using different post-harvest storage and packaging methods. Food Chem. 2017;232:60-6.	https://www.sciencedirect.com/science/article/pii/S030881461730554X
Maize	BCE	Beta-carotene equivalents	GV664A	Raw kernels (<14% moisture)	Dried 3 days (shade + ambient conditions), Shelled Storage 90 days + woven bags	Stored	63.80	ND	Apparent	7.67	4.89	µg/g DW	Maize842	Taleon V, Mugode L, Cabrera-Soto L, Palacios-Rojas N. Carotenoid retention in biofortified maize using different post-harvest storage and packaging methods. Food Chem. 2017;232:60-6.	https://www.sciencedirect.com/science/article/pii/S030881461730554X
Maize	BCE	Beta-carotene equivalents	GV664A	Raw kernels (<14% moisture)	Dried 3 days (shade + ambient conditions), Shelled Storage 135 days + woven bags	Stored	53.62	ND	Apparent	7.67	4.11	µg/g DW	Maize843	Taleon V, Mugode L, Cabrera-Soto L, Palacios-Rojas N. Carotenoid retention in biofortified maize using different post-harvest storage and packaging methods. Food Chem. 2017;232:60-6.	https://www.sciencedirect.com/science/article/pii/S030881461730554X
Maize	BCE	Beta-carotene equivalents	GV664A	Raw kernels (<14% moisture)	Dried 3 days (shade + ambient conditions), Shelled Storage 180 days + woven bags	Stored	51.40	ND	Apparent	7.67	3.94	µg/g DW	Maize844	Taleon V, Mugode L, Cabrera-Soto L, Palacios-Rojas N. Carotenoid retention in biofortified maize using different post-harvest storage and packaging methods. Food Chem. 2017;232:60-6.	https://www.sciencedirect.com/science/article/pii/S030881461730554X
Maize	BCE	Beta-carotene equivalents	GV664A	Raw cob (<14% moisture)	Dried 3 days (shade + ambient conditions), Shelled Storage 30 days + woven bags	Stored	84.19	ND	Apparent	7.67	6.46	µg/g DW	Maize845	Taleon V, Mugode L, Cabrera-Soto L, Palacios-Rojas N. Carotenoid retention in biofortified maize using different post-harvest storage and packaging methods. Food Chem. 2017;232:60-6.	https://www.sciencedirect.com/science/article/pii/S030881461730554X
Maize	BCE	Beta-carotene equivalents	GV664A	Raw cob (<14% moisture)	Dried 3 days (shade + ambient conditions), Shelled Storage 60 days + woven bags	Stored	74.00	ND	Apparent	7.67	5.68	µg/g DW	Maize846	Taleon V, Mugode L, Cabrera-Soto L, Palacios-Rojas N. Carotenoid retention in biofortified maize using different post-harvest storage and packaging methods. Food Chem. 2017;232:60-6.	https://www.sciencedirect.com/science/article/pii/S030881461730554X
Maize	BCE	Beta-carotene equivalents	GV664A	Raw cob (<14% moisture)	Dried 3 days (shade + ambient conditions), Shelled Storage 90 days + woven bags	Stored	67.73	ND	Apparent	7.67	5.19	µg/g DW	Maize847	Taleon V, Mugode L, Cabrera-Soto L, Palacios-Rojas N. Carotenoid retention in biofortified maize using different post-harvest storage and packaging methods. Food Chem. 2017;232:60-6.	https://www.sciencedirect.com/science/article/pii/S030881461730554X
Maize	BCE	Beta-carotene equivalents	GV664A	Raw cob (<14% moisture)	Dried 3 days (shade + ambient conditions), Shelled Storage 135 days + woven bags	Stored	52.21	ND	Apparent	7.67	4.00	µg/g DW	Maize848	Taleon V, Mugode L, Cabrera-Soto L, Palacios-Rojas N. Carotenoid retention in biofortified maize using different post-harvest storage and packaging methods. Food Chem. 2017;232:60-6.	https://www.sciencedirect.com/science/article/pii/S030881461730554X
Maize	BCE	Beta-carotene equivalents	GV664A	Raw cob (<14% moisture)	Dried 3 days (shade + ambient conditions), Shelled Storage 180 days + woven bags	Stored	48.10	ND	Apparent	7.67	3.69	µg/g DW	Maize849	Taleon V, Mugode L, Cabrera-Soto L, Palacios-Rojas N. Carotenoid retention in biofortified maize using different post-harvest storage and packaging methods. Food Chem. 2017;232:60-6.	https://www.sciencedirect.com/science/article/pii/S030881461730554X
Maize	BCE	Beta-carotene equivalents	GV664A	Raw cob (<14% moisture)	Dried 3 days (shade + ambient conditions), Shelled Storage 10 days + single layer polyethylene bags	Hammer meal (0.6 mm)	92.11	ND	Apparent	4.73	4.35	µg/g DW	Maize850	Taleon V, Mugode L, Cabrera-Soto L, Palacios-Rojas N. Carotenoid retention in biofortified maize using different post-harvest storage and packaging methods. Food Chem. 2017;232:60-6.	https://www.sciencedirect.com/science/article/pii/S030881461730554X
Maize	BCE	Beta-carotene equivalents	GV664A	Raw cob (<14% moisture)	Dried 3 days (shade + ambient conditions), Shelled Storage 30 days + single layer polyethylene bags	Hammer meal (0.6 mm)	87.93	ND	Apparent	4.73	4.15	µg/g DW	Maize851	Taleon V, Mugode L, Cabrera-Soto L, Palacios-Rojas N. Carotenoid retention in biofortified maize using different post-harvest storage and packaging methods. Food Chem. 2017;232:60-6.	https://www.sciencedirect.com/science/article/pii/S030881461730554X
Maize	BCE	Beta-carotene equivalents	GV664A	Raw cob (<14% moisture)	Dried 3 days (shade + ambient conditions), Shelled Storage 60 days + single layer polyethylene bags	Hammer meal (0.6 mm)	80.96	ND	Apparent	4.73	3.83	µg/g DW	Maize852	Taleon V, Mugode L, Cabrera-Soto L, Palacios-Rojas N. Carotenoid retention in biofortified maize using different post-harvest storage and packaging methods. Food Chem. 2017;232:60-6.	https://www.sciencedirect.com/science/article/pii/S030881461730554X
Maize	BCE	Beta-carotene equivalents	GV664A	Raw cob (<14% moisture)	Dried 3 days (shade + ambient conditions), Shelled Storage 90 days + single layer polyethylene bags	Hammer meal (0.6 mm)	74.17	ND	Apparent	4.73	3.50	µg/g DW	Maize853	Taleon V, Mugode L, Cabrera-Soto L, Palacios-Rojas N. Carotenoid retention in biofortified maize using different post-harvest storage and packaging methods. Food Chem. 2017;232:60-6.	https://www.sciencedirect.com/science/article/pii/S030881461730554X
Maize	BCE	Beta-carotene equivalents	GV664A	Raw cob (<14% moisture)	Dried 3 days (shade + ambient conditions), Shelled Storage 120 days + single layer polyethylene bags	Hammer meal (0.6 mm)	73.26	ND	Apparent	4.73	3.46	µg/g DW	Maize854	Taleon V, Mugode L, Cabrera-Soto L, Palacios-Rojas N. Carotenoid retention in biofortified maize using different post-harvest storage and packaging methods. Food Chem. 2017;232:60-6.	https://www.sciencedirect.com/science/article/pii/S030881461730554X
Maize	BCE	Beta-carotene equivalents	GV664A	Raw cob (<14% moisture)	Dried 3 days (shade + ambient conditions), Shelled Storage 30 days + single layer polyethylene bags	Breakfast meal	82.56	ND	Apparent	4.73	3.90	µg/g DW	Maize855	Taleon V, Mugode L, Cabrera-Soto L, Palacios-Rojas N. Carotenoid retention in biofortified maize using different post-harvest storage and packaging methods. Food Chem. 2017;232:60-6.	https://www.sciencedirect.com/science/article/pii/S030881461730554X
Maize	BCE	Beta-carotene equivalents	GV664A	Raw cob (<14% moisture)	Dried 3 days (shade + ambient conditions), Shelled Storage 60 days + single layer polyethylene bags	Breakfast meal	0.61	ND	Apparent	4.73	0.03	µg/g DW	Maize856	Taleon V, Mugode L, Cabrera-Soto L, Palacios-Rojas N. Carotenoid retention in biofortified maize using different post-harvest storage and packaging methods. Food Chem. 2017;232:60-6.	https://www.sciencedirect.com/science/article/pii/S030881461730554X
Maize	BCE	Beta-carotene equivalents	GV664A	Raw cob (<14% moisture)	Dried 3 days (shade + ambient conditions), Shelled Storage 90 days + single layer polyethylene bags	Breakfast meal	73.99	ND	Apparent	4.73	3.50	µg/g DW	Maize857	Taleon V, Mugode L, Cabrera-Soto L, Palacios-Rojas N. Carotenoid retention in biofortified maize using different post-harvest storage and packaging methods. Food Chem. 2017;232:60-6.	https://www.sciencedirect.com/science/article/pii/S030881461730554X
Maize	BCE	Beta-carotene equivalents	GV664A	Raw cob (<14% moisture)	Dried 3 days (shade + ambient conditions), Shelled Storage 120 days + single layer polyethylene bags	Breakfast meal	72.91	ND	Apparent	4.73	3.44	µg/g DW	Maize858	Taleon V, Mugode L, Cabrera-Soto L, Palacios-Rojas N. Carotenoid retention in biofortified maize using different post-harvest storage and packaging methods. Food Chem. 2017;232:60-6.	https://www.sciencedirect.com/science/article/pii/S030881461730554X
Maize	BCE	Beta-carotene equivalents	GV664A	Raw cob (<14% moisture)	Dried 3 days (shade + ambient conditions), Shelled Storage 30 days + PICS bags	Hammer meal (0.6 mm)	76.90	ND	Apparent	4.73	3.63	µg/g DW	Maize859	Taleon V, Mugode L, Cabrera-Soto L, Palacios-Rojas N. Carotenoid retention in biofortified maize using different post-harvest storage and packaging methods. Food Chem. 2017;232:60-6.	https://www.sciencedirect.com/science/article/pii/S030881461730554X
Maize	BCE	Beta-carotene equivalents	GV664A	Raw cob (<14% moisture)	Dried 3 days (shade + ambient conditions), Shelled Storage 60 days + PICS bags	Hammer meal (0.6 mm)	73.30	ND	Apparent	4.73	3.46	µg/g DW	Maize860	Taleon V, Mugode L, Cabrera-Soto L, Palacios-Rojas N. Carotenoid retention in biofortified maize using different post-harvest storage and packaging methods. Food Chem. 2017;232:60-6.	https://www.sciencedirect.com/science/article/pii/S030881461730554X
Maize	BCE	Beta-carotene equivalents	GV664A	Raw cob (<14% moisture)	Dried 3 days (shade + ambient conditions), Shelled Storage 90 days + PICS bags	Hammer meal (0.6 mm)	62.30	ND	Apparent	4.73	2.94	µg/g DW	Maize861	Taleon V, Mugode L, Cabrera-Soto L, Palacios-Rojas N. Carotenoid retention in biofortified maize using different post-harvest storage and packaging methods. Food Chem. 2017;232:60-6.	https://www.sciencedirect.com/science/article/pii/S030881461730554X
Maize	BCE	Beta-carotene equivalents	GV664A	Raw cob (<14% moisture)	Dried 3 days (shade + ambient conditions), Shelled Storage 120 days + PICS bags	Hammer meal (0.6 mm)	59.90	ND	Apparent	4.73	2.83	µg/g DW	Maize862	Taleon V, Mugode L, Cabrera-Soto L, Palacios-Rojas N. Carotenoid retention in biofortified maize using different post-harvest storage and packaging methods. Food Chem. 2017;232:60-6.	https://www.sciencedirect.com/science/article/pii/S030881461730554X
Maize	BCE	Beta-carotene equivalents	GV664A	Raw cob (<14% moisture)	Dried 3 days (shade + ambient conditions), Shelled Storage 30 days + PICS bags	Breakfast meal	76.32	ND	Apparent	4.73	3.61	µg/g DW	Maize863	Taleon V, Mugode L, Cabrera-Soto L, Palacios-Rojas N. Carotenoid retention in biofortified maize using different post-harvest storage and packaging methods. Food Chem. 2017;232:60-6.	https://www.sciencedirect.com/science/article/pii/S030881461730554X
Maize	BCE	Beta-carotene equivalents	GV664A	Raw cob (<14% moisture)	Dried 3 days (shade + ambient conditions), Shelled Storage 60 days + PICS bags	Breakfast meal	72.47	ND	Apparent	4.73	3.42	µg/g DW	Maize864	Taleon V, Mugode L, Cabrera-Soto L, Palacios-Rojas N. Carotenoid retention in biofortified maize using different post-harvest storage and packaging methods. Food Chem. 2017;232:60-6.	https://www.sciencedirect.com/science/article/pii/S030881461730554X
Maize	BCE	Beta-carotene equivalents	GV664A	Raw cob (<14% moisture)	Dried 3 days (shade + ambient conditions), Shelled Storage 90 days + PICS bags	Breakfast meal	62.39	ND	Apparent	4.73	2.95	µg/g DW	Maize865	Taleon V, Mugode L, Cabrera-Soto L, Palacios-Rojas N. Carotenoid retention in biofortified maize using different post-harvest storage and packaging methods. Food Chem. 2017;232:60-6.	https://www.sciencedirect.com/science/article/pii/S030881461730554X
Maize	BCE	Beta-carotene equivalents	GV664A	Raw cob (<14% moisture)	Dried 3 days (shade + ambient conditions), Shelled Storage 120 days + PICS bags	Breakfast meal	69.10	ND	Apparent	4.73	3.26	µg/g DW	Maize866	Taleon V, Mugode L, Cabrera-Soto L, Palacios-Rojas N. Carotenoid retention in biofortified maize using different post-harvest storage and packaging methods. Food Chem. 2017;232:60-6.	https://www.sciencedirect.com/science/article/pii/S030881461730554X
Maize	BCE	Beta-carotene equivalents	GV664A	Raw cob (<14% moisture)	Dried 3 days (shade + ambient conditions), Shelled Storage 10 days + aluminum bags	Hammer meal (0.6 mm)	94.88	ND	Apparent	4.73	4.48	µg/g DW	Maize867	Taleon V, Mugode L, Cabrera-Soto L, Palacios-Rojas N. Carotenoid retention in biofortified maize using different post-harvest storage and packaging methods. Food Chem. 2017;232:60-6.	https://www.sciencedirect.com/science/article/pii/S030881461730554X
Maize	BCE	Beta-carotene equivalents	GV664A	Raw cob (<14% moisture)	Dried 3 days (shade + ambient conditions), Shelled Storage 30 days + aluminum bags	Hammer meal (0.6 mm)	97.62	ND	Apparent	4.73	4.61	µg/g DW	Maize868	Taleon V, Mugode L, Cabrera-Soto L, Palacios-Rojas N. Carotenoid retention in biofortified maize using different post-harvest storage and packaging methods. Food Chem. 2017;232:60-6.	https://www.sciencedirect.com/science/article/pii/S030881461730554X
Maize	BCE	Beta-carotene equivalents	GV664A	Raw cob (<14% moisture)	Dried 3 days (shade + ambient conditions), Shelled Storage 60 days + aluminum bags	Hammer meal (0.6 mm)	102.43	ND	Apparent	4.73	4.84	µg/g DW	Maize869	Taleon V, Mugode L, Cabrera-Soto L, Palacios-Rojas N. Carotenoid retention in biofortified maize using different post-harvest storage and packaging methods. Food Chem. 2017;232:60-6.	https://www.sciencedirect.com/science/article/pii/S030881461730554X
Maize	BCE	Beta-carotene equivalents	GV664A	Raw cob (<14% moisture)	Dried 3 days (shade + ambient conditions), Shelled Storage 90 days + aluminum bags	Hammer meal (0.6 mm)	103.95	ND	Apparent	4.73	4.91	µg/g DW	Maize870	Taleon V, Mugode L, Cabrera-Soto L, Palacios-Rojas N. Carotenoid retention in biofortified maize using different post-harvest storage and packaging methods. Food Chem. 2017;232:60-6.	https://www.sciencedirect.com/science/article/pii/S030881461730554X
Maize	BCE	Beta-carotene equivalents	GV664A	Raw cob (<14% moisture)	Dried 3 days (shade + ambient conditions), Shelled Storage 120 days + aluminum bags	Hammer meal (0.6 mm)	104.78	ND	Apparent	4.73	4.95	µg/g DW	Maize871	Taleon V, Mugode L, Cabrera-Soto L, Palacios-Rojas N. Carotenoid retention in biofortified maize using different post-harvest storage and packaging methods. Food Chem. 2017;232:60-6.	https://www.sciencedirect.com/science/article/pii/S030881461730554X
Maize	BCE	Beta-carotene equivalents	GV664A	Raw cob (<14% moisture)	Dried 3 days (shade + ambient conditions), Shelled Storage 10 days + aluminum bags	Breakfast meal	96.96	ND	Apparent	4.73	4.58	µg/g DW	Maize872	Taleon V, Mugode L, Cabrera-Soto L, Palacios-Rojas N. Carotenoid retention in biofortified maize using different post-harvest storage and packaging methods. Food Chem. 2017;232:60-6.	https://www.sciencedirect.com/science/article/pii/S030881461730554X
Maize	BCE	Beta-carotene equivalents	GV664A	Raw cob (<14% moisture)	Dried 3 days (shade + ambient conditions), Shelled Storage 30 days + aluminum bags	Breakfast meal	99.70	ND	Apparent	4.73	4.71	µg/g DW	Maize873	Taleon V, Mugode L, Cabrera-Soto L, Palacios-Rojas N. Carotenoid retention in biofortified maize using different post-harvest storage and packaging methods. Food Chem. 2017;232:60-6.	https://www.sciencedirect.com/science/article/pii/S030881461730554X
Maize	BCE	Beta-carotene equivalents	GV664A	Raw cob (<14% moisture)	Dried 3 days (shade + ambient conditions), Shelled Storage 60 days + aluminum bags	Breakfast meal	94.99	ND	Apparent	4.73	4.49	µg/g DW	Maize874	Taleon V, Mugode L, Cabrera-Soto L, Palacios-Rojas N. Carotenoid retention in biofortified maize using different post-harvest storage and packaging methods. Food Chem. 2017;232:60-6.	https://www.sciencedirect.com/science/article/pii/S030881461730554X
Maize	BCE	Beta-carotene equivalents	GV664A	Raw cob (<14% moisture)	Dried 3 days (shade + ambient conditions), Shelled Storage 90 days + aluminum bags	Breakfast meal	89.58	ND	Apparent	4.73	4.23	µg/g DW	Maize875	Taleon V, Mugode L, Cabrera-Soto L, Palacios-Rojas N. Carotenoid retention in biofortified maize using different post-harvest storage and packaging methods. Food Chem. 2017;232:60-6.	https://www.sciencedirect.com/science/article/pii/S030881461730554X
Maize	BCE	Beta-carotene equivalents	GV664A	Raw cob (<14% moisture)	Dried 3 days (shade + ambient conditions), Shelled Storage 120 days + aluminum bags	Breakfast meal	89.71	ND	Apparent	4.73	4.24	µg/g DW	Maize876	Taleon V, Mugode L, Cabrera-Soto L, Palacios-Rojas N. Carotenoid retention in biofortified maize using different post-harvest storage and packaging methods. Food Chem. 2017;232:60-6.	https://www.sciencedirect.com/science/article/pii/S030881461730554X
Orange Sweet Potato	TCC	Total carotenoid content	Beauregard	Flour	{Peeled, cut/shaved, dried @65ºC, milled-sieve} | Storage 50 days, PL metallic PE without vacuum	Flour (stored)	45.8		Apparent	43700	19000	µg/100 g	OSP1	Alves RM, Ge, Ito D, Carvalho JLV, Melo WFd, Godoy RLO. Estabilidade de farinha de batata-doce biofortificada Stability of biofortified sweet potato flour. Brazilian Journal of Food Technology. 2012;15:59-71.	https://www.semanticscholar.org/paper/Estabilidade-de-farinha-de-batata-doce-Stability-of-Alves-Ito/bedf1cfbb45bce55508d640297cd4373248c89aa
Orange Sweet Potato	TCC	Total carotenoid content	Beauregard	Flour	{Peeled, cut/shaved, dried @65ºC, milled-sieve} | Storage 90 days, PL metallic PE without vacuum	Flour (stored)	34.1		Apparent	43700	15088	µg/100 g	OSP2	Alves RM, Ge, Ito D, Carvalho JLV, Melo WFd, Godoy RLO. Estabilidade de farinha de batata-doce biofortificada Stability of biofortified sweet potato flour. Brazilian Journal of Food Technology. 2012;15:59-71.	https://www.semanticscholar.org/paper/Estabilidade-de-farinha-de-batata-doce-Stability-of-Alves-Ito/bedf1cfbb45bce55508d640297cd4373248c89aa
[truncated: 1,161 more rows]
